# Supplementary material for: The unusual Afrotropical and Oriental leafhopper subfamily Signoretiinae (Hemiptera, Cicadellidae): taxonomic notes, new distributional records, and description of two new Signoretia species
Source: Zookeys. 2013 Jul 30;(319):303–23. doi: 10.3897/zookeys.319.4326 (PMC3764529; doi:10.3897/zookeys.319.4326)
Supplement: XML Treatment for Signoretiinae [file zookeys.319.4326-treatment1.xml]

<!DOCTYPE tp:taxon-treatment
  PUBLIC "-//TaxonX//DTD Taxonomic Treatment Publishing DTD v0 20100105//EN" "tax-treatment-NSO.dtd">
<tp:taxon-treatment xmlns:tp="http://www.plazi.org/taxpub"><tp:treatment-meta><mixed-citation publication-type="journal"><person-group><name><surname>Takiya</surname><given-names>Daniela M.</given-names></name><name><surname>Dietrich</surname><given-names>Christopher H.</given-names></name><name><surname>Viraktamath</surname><given-names>Chandra A.</given-names></name></person-group><article-title>The unusual Afrotropical and Oriental leafhopper subfamily Signoretiinae (Hemiptera, Cicadellidae): taxonomic notes, new distributional records, and description of two new
                    <italic>Signoretia</italic> species</article-title><source>Zookeys</source><day>30</day><month>7</month><year>2013</year><volume>2013</volume><issue>319</issue><fpage>303</fpage><lpage>323</lpage><pub-id pub-id-type="doi">10.3897/zookeys.319.4326</pub-id></mixed-citation></tp:treatment-meta><tp:nomenclature><tp:taxon-name>
                        <tp:taxon-name-part taxon-name-part-type="subfamily">Signoretiinae</tp:taxon-name-part>
                        <object-id xmlns:xlink="http://www.w3.org/1999/xlink" xlink:type="simple">http://species-id.net/wiki/Signoretiinae</object-id>
                    </tp:taxon-name><tp:taxon-authority>Baker, 1915</tp:taxon-authority><xref ref-type="fig" rid="F1">Figs 1</xref><xref ref-type="fig" rid="F6">–42</xref><tp:nomenclature-citation-list><tp:nomenclature-citation><tp:taxon-name>Phlogisinae</tp:taxon-name><comment> =  Linnavuori, 1979</comment></tp:nomenclature-citation></tp:nomenclature-citation-list></tp:nomenclature><tp:treatment-sec sec-type="Description"><title>Description.</title><p>Medium-sized, cylindrical leafhoppers (<xref ref-type="fig" rid="F2">Figs 2–14</xref>). Head (<xref ref-type="fig" rid="F2">Figs 2–14</xref>) broader than pronotum; ocelli visible in dorsal aspect; frontoclypeus expanded with prominent transverse muscle scars; lateral frontal sutures extended ventromesad of ocelli; antennal ledges well developed; antennae subequal to or longer than width of head; anteclypeus convex and tapered from base to apex; lorum short, narrow, well separated from genal margin, partly bordering frontoclypeus; gena slightly emarginate below eyes, exposing proepisternum; rostrum tapered, surpassing front trochanters.</p><!--PageBreak--><p>Pronotum (<xref ref-type="fig" rid="F2">Figs 2–5, 7–11, 13, 14</xref>) greatly enlarged, strongly convex, distinctly punctate, weakly produced anterad, extended posterad to scutellar suture. Forewings (<xref ref-type="fig" rid="F3">Figs 15, 17, 19</xref>) macropterous with venation distinct and opaque sclerotization, if present, limited to basal third; vein R with two (R1 not visible as separate vein) or three branches; crossvein s present (outer anteapical cell closed); inner apical cell elongate, parallel-sided, extended to wing apex. Hind wings (<xref ref-type="fig" rid="F3">Figs 16, 18, 20</xref>) with venation complete; submarginal vein well separated from wing margin. Forelegs with femur with AM1 weakly developed or absent, intercalary row and distal half of AV well differentiated, each with several setae arranged in single row; tibia cylindrical, AD and PD undifferentiated. Hind legs with femur with macrosetal formula 2+0; tibia with macrosetae of dorsal rows reduced in size and number; tarsomere I without dorsoapical pair of macrosetae; pecten with 2 platellae.</p><p>Male genital capsule (<xref ref-type="fig" rid="F4">Figs 21–24</xref>, <xref ref-type="fig" rid="F4">29</xref>–<xref ref-type="fig" rid="F6">42</xref>) with valve articulated or fused laterally to pygofer; pygofer without distinct membranous clefts near base; segment X very large, well sclerotized, with or without processes; subgenital plates digitiform, broadest at base, usually with numerous fine setae dorsally but only rarely with well differentiated macrosetae; connective Y-shaped; style sigmoid; with or without sclerotized dorsal connective or other sclerotized processes between anal tube and aedeagus usually present.</p><p>Female ovipositor (<xref ref-type="fig" rid="F4">Figs 26, 27</xref>) elongate, variable in shape and dentition.</p><fig id="F2" position="float" orientation="portrait"><label>Figures 2–14.</label><caption><p>Habitus photographs. <bold>2, 3</bold> <italic><tp:taxon-name>Chouious tianzeus</tp:taxon-name></italic>, dorsal and lateral <bold>4–6</bold> <italic><tp:taxon-name>Phlogis</tp:taxon-name></italic> sp. from Malaysia, dorsal and details of head lateral and face <bold>7</bold> <italic><tp:taxon-name>Phlogis</tp:taxon-name></italic> sp. from Thailand, lateral <bold>8, 9</bold> <italic><tp:taxon-name>Preta gratiosa</tp:taxon-name></italic>, dorsal and lateral <bold>10–12</bold> <italic><tp:taxon-name>Signoretia delicata</tp:taxon-name></italic> sp. n., detail of head, dorsal, lateral, and frontal <bold>13, 14</bold> <italic><tp:taxon-name>Signoretia kintendela</tp:taxon-name></italic> sp. n., dorsal and lateral.</p></caption><graphic xmlns:xlink="http://www.w3.org/1999/xlink" xlink:href="ZooKeys-319-303-g002.jpg" position="float" orientation="portrait" xlink:type="simple"/></fig><fig id="F3" position="float" orientation="portrait"><label>Figures 15–20.</label><caption><p>Fore- and hindwing. <bold>15, 16</bold> <italic><tp:taxon-name>Phlogis</tp:taxon-name></italic> sp. from Thailand. <bold>17, 18</bold> <italic><tp:taxon-name>Preta gratiosa</tp:taxon-name></italic>. <bold>19, 20</bold> <italic><tp:taxon-name>Signoretia aureola</tp:taxon-name></italic>.</p></caption><graphic xmlns:xlink="http://www.w3.org/1999/xlink" xlink:href="ZooKeys-319-303-g003.jpg" position="float" orientation="portrait" xlink:type="simple"/></fig><fig id="F4" position="float" orientation="portrait"><label>Figures 21–30.</label><caption><p>Terminalia of <italic><tp:taxon-name>Chouious</tp:taxon-name></italic>, <italic><tp:taxon-name>Phlogis</tp:taxon-name></italic> and <italic><tp:taxon-name>Preta</tp:taxon-name></italic>. <bold>21–24</bold> <italic><tp:taxon-name>Chouious tianzeus</tp:taxon-name></italic>, male genitalia <bold>21</bold> genital capsule (without anal tube), lateral view <bold>22</bold> dorsal connective, caudal view <bold>23</bold> connective, styles, aedeagus, dorsal connective, and anal tube, lateral view <bold>24</bold> aedeagus caudal view. <bold>25–27</bold> female terminalia of <italic><tp:taxon-name>Phlogis</tp:taxon-name></italic> sp. from Malaysia <bold>25</bold> sternite VII, ventral view <bold>26</bold> first valvula of ovipositor, lateral view <bold>27</bold> second valvifers, second valvulae and gonoplacs of ovipositor, lateral view <bold>28</bold> <italic><tp:taxon-name>Phlogis</tp:taxon-name></italic> sp. from Thailand, sternite VII, ventral view <bold>29, 30</bold> <italic><tp:taxon-name>Preta gratiosa</tp:taxon-name></italic> <bold>29</bold> pygofer and segment X of anal tube, lateral view <bold>30</bold> subgenital plates, connective, styles, and aedeagus, lateral view.</p></caption><graphic xmlns:xlink="http://www.w3.org/1999/xlink" xlink:href="ZooKeys-319-303-g004.jpg" position="float" orientation="portrait" xlink:type="simple"/></fig><fig id="F5" position="float" orientation="portrait"><label>Figures 31–36.</label><caption><p>Male genitalia of new species of <italic><tp:taxon-name>Signoretia</tp:taxon-name></italic>. <bold>31–33</bold> <italic><tp:taxon-name>Signoretia delicata</tp:taxon-name></italic> sp. n. <bold>31</bold> genital capsule, lateral view <bold>32</bold> connective, styles, and aedeagus, dorsal view <bold>33</bold> connective, styles, and aedeagus, lateral view <bold>34–36</bold> <italic><tp:taxon-name>Signoretia kintendela</tp:taxon-name></italic> sp. n. <bold>34</bold> genital capsule, lateral view <bold>35</bold> connective, style, and aedeagus, dorsal view <bold>36</bold> aedeagus, ventrolateral view.</p></caption><graphic xmlns:xlink="http://www.w3.org/1999/xlink" xlink:href="ZooKeys-319-303-g005.jpg" position="float" orientation="portrait" xlink:type="simple"/></fig><fig id="F6" position="float" orientation="portrait"><label>Figure 37–42.</label><caption><p>Male genitalia of <italic><tp:taxon-name>Signoretia</tp:taxon-name></italic>. <bold>37–39</bold> <italic><tp:taxon-name>Signoretia malaya</tp:taxon-name></italic>. <bold>37</bold> genital capsule, lateral view <bold>38</bold> connective, styles, and aedeagus, dorsal view <bold>39</bold> connective, styles, and aedeagus, lateral view <bold>40–42</bold> <italic><tp:taxon-name>Signoretia yangli</tp:taxon-name></italic> <bold>40</bold> connective and styles, dorsal view <bold>41</bold> style, lateral view <bold>42</bold> aedeagus, lateral view.</p></caption><graphic xmlns:xlink="http://www.w3.org/1999/xlink" xlink:href="ZooKeys-319-303-g006.jpg" position="float" orientation="portrait" xlink:type="simple"/></fig></tp:treatment-sec><tp:treatment-sec sec-type="Distribution"><title>Distribution.</title><p>Afrotropical and Oriental.</p></tp:treatment-sec><tp:treatment-sec sec-type="Notes"><title>Notes.</title><p>With the exception of the proconiine sharpshooter genus <!--PageBreak--><italic><tp:taxon-name>Tretogonia</tp:taxon-name></italic> Melichar, 1926 and the recently described dikraneurine (<tp:taxon-name>Typhlocybinae</tp:taxon-name>) genus <italic><tp:taxon-name>Sweta</tp:taxon-name></italic> Viraktamath &amp; Dietrich 2011, <tp:taxon-name>Signoretiinae</tp:taxon-name> are the only leafhoppers with fully developed wings that have the pronotum extended to the scutellar suture. <xref ref-type="bibr" rid="B15">Viraktamath and Dietrich (2011)</xref> discussed several characters supporting the placement of <italic><tp:taxon-name>Sweta</tp:taxon-name></italic> in <tp:taxon-name>Typhlocybinae</tp:taxon-name> rather than <tp:taxon-name>Signoretiinae</tp:taxon-name>. Interestingly all these leafhoppers have the long pronotum distinctly punctate.</p><p>Nothing is known about the ecology or feeding behavior of <tp:taxon-name>Signoretiinae</tp:taxon-name>, although the strongly convex or inflated face suggests that they preferably feed on xylem sap.</p></tp:treatment-sec><tp:treatment-sec sec-type="Key to tribes and genera of Signoretiinae"><title>Key to tribes and genera of <tp:taxon-name>Signoretiinae</tp:taxon-name></title><table-wrap content-type="key" position="anchor" orientation="portrait"><table><tbody><tr><td rowspan="1" colspan="1">1</td><td rowspan="1" colspan="1">Dorsal coloration black (<xref ref-type="fig" rid="F2">Figs 2–7</xref>); crown and frontoclypeus without carinae (<xref ref-type="fig" rid="F2">Figs 2–7</xref>); ocelli on crown, each equidistant to adjacent anterior eye angle and other ocellus (<xref ref-type="fig" rid="F2">Figs 2, 4</xref>); forewing with 3 closed anteapical cells (<xref ref-type="fig" rid="F3">Fig. 15</xref>); hind wing submarginal vein not extended onto jugum (<xref ref-type="fig" rid="F3">Fig. 16</xref>); hind tibia with macrosetae in row PD; male pygofer without posteroventral process (<xref ref-type="fig" rid="F4">Fig. 21</xref>); valve fused laterally to pygofer (<xref ref-type="fig" rid="F4">Fig. 21</xref>)</td><td rowspan="1" colspan="1"><tp:taxon-name>Phlogisini</tp:taxon-name>, 2</td></tr><tr><td rowspan="1" colspan="1">1’</td><td rowspan="1" colspan="1">Dorsal coloration usually white or yellow (<xref ref-type="fig" rid="F2">Fig. 8–14</xref>); crown with transverse basal carina between ocelli (<xref ref-type="fig" rid="F2">Figs 8, 10, 13</xref>); ocelli on crown-face transition, distinctly closer to adjacent eye angle than to median line of crown (<xref ref-type="fig" rid="F2">Figs 8, 10, 13</xref>); frontoclypeus with complete median longitudinal carina (<xref ref-type="fig" rid="F2">Figs 9, 12, 14</xref>); forewing with only outer anteapical cell closed, inner and median anteapical cells open at base (<xref ref-type="fig" rid="F3">Figs 17, 19</xref>); hind wing submarginal vein extended onto jugum (<xref ref-type="fig" rid="F3">Fig. 18, 20</xref>); hind tibia without macrosetae in row PD; male pygofer with posteroventral process (<xref ref-type="fig" rid="F5">Figs 31, 34</xref>, <xref ref-type="fig" rid="F6">37</xref>); valve not fused laterally to pygofer, articulated by membranous connection (<xref ref-type="fig" rid="F5">Fig. 31</xref>)</td><td rowspan="1" colspan="1"><tp:taxon-name>Signoretiini</tp:taxon-name>, 3</td></tr><tr><td rowspan="1" colspan="1">2</td><td rowspan="1" colspan="1">Head in profile with lower part of clypeus distinctly produced and angulate, forming shelf over anteclypeus (<xref ref-type="fig" rid="F2">Fig. 3</xref>); frontoclypeus with transverse carina ventrally and median longitudinal carina dorsally (<xref ref-type="fig" rid="F2">Fig. 3</xref>); gena with conspicuous long, pale setae (<xref ref-type="fig" rid="F2">Fig. 3</xref>)</td><td rowspan="1" colspan="1"><italic><tp:taxon-name>Chouious</tp:taxon-name></italic></td></tr><tr><td rowspan="1" colspan="1">2’</td><td rowspan="1" colspan="1">Head in profile evenly rounded, with lower part of frontoclypeus continuing contour of anteclypeus (<xref ref-type="fig" rid="F2">Figs 6, 7</xref>); face without carinae (<xref ref-type="fig" rid="F2">Fig. 6</xref>); gena without conspicuous long, pale setae (<xref ref-type="fig" rid="F2">Figs 5, 6</xref>)</td><td rowspan="1" colspan="1"><italic><tp:taxon-name>Phlogis</tp:taxon-name></italic></td></tr><tr><td rowspan="1" colspan="1">3</td><td rowspan="1" colspan="1">Pronotum with complete paired longitudinal carinae (<xref ref-type="fig" rid="F2">Fig. 8</xref>); forewings with claval veins fused for one-third of their distance (<xref ref-type="fig" rid="F3">Fig. 17</xref>)</td><td rowspan="1" colspan="1"><italic><tp:taxon-name>Preta</tp:taxon-name></italic></td></tr><tr><td rowspan="1" colspan="1">3’</td><td rowspan="1" colspan="1">Pronotum with or without incomplete paired longitudinal carinae at basal third (<xref ref-type="fig" rid="F2">Figs 10, 13</xref>); forewings with claval veins separate (<xref ref-type="fig" rid="F2">Fig. 19</xref>)</td><td rowspan="1" colspan="1"><italic><tp:taxon-name>Signoretia</tp:taxon-name></italic></td></tr></tbody></table></table-wrap></tp:treatment-sec><tp:treatment-sec><!--Section generated to contain objects referenced in tp:taxon-treatment.--><fig id="F1" position="float" orientation="portrait"><label>Figure 1.</label><caption><p>Current distribution of signoretiine genera, <italic><tp:taxon-name>Chouious</tp:taxon-name></italic>, <italic><tp:taxon-name>Phlogis</tp:taxon-name></italic>, <italic><tp:taxon-name>Preta</tp:taxon-name></italic>, and <italic><tp:taxon-name>Signoretia</tp:taxon-name></italic>. Countries marked with a lighter shade are new records given herein.</p></caption><graphic xmlns:xlink="http://www.w3.org/1999/xlink" xlink:href="ZooKeys-319-303-g001.jpg" position="float" orientation="portrait" xlink:type="simple"/></fig></tp:treatment-sec><ref-list><ref id="B15"><mixed-citation xmlns:xlink="http://www.w3.org/1999/xlink" xlink:type="simple"><person-group><name name-style="western"><surname>Viraktamath</surname><given-names>CA</given-names></name><name name-style="western"><surname>Dietrich</surname><given-names>CH</given-names></name></person-group> (<year>2011</year>) <article-title>A remarkable new genus of Dikraneurini (Hemiptera: Cicadomorpha: Cicadellidae: Typhlocybinae) from Southeast Asia.</article-title><source>Zootaxa</source><volume>2931</volume>: <fpage>1</fpage>-<lpage>7</lpage>.</mixed-citation></ref></ref-list></tp:taxon-treatment>
