# Supplementary material for: The unusual Afrotropical and Oriental leafhopper subfamily Signoretiinae (Hemiptera, Cicadellidae): taxonomic notes, new distributional records, and description of two new Signoretia species
Source: Zookeys. 2013 Jul 30;(319):303–23. doi: 10.3897/zookeys.319.4326 (PMC3764529; doi:10.3897/zookeys.319.4326)
Supplement: XML Treatment for Phlogisini [file zookeys.319.4326-treatment2.xml]

<!DOCTYPE tp:taxon-treatment
  PUBLIC "-//TaxonX//DTD Taxonomic Treatment Publishing DTD v0 20100105//EN" "tax-treatment-NSO.dtd">
<tp:taxon-treatment xmlns:tp="http://www.plazi.org/taxpub"><tp:treatment-meta><mixed-citation publication-type="journal"><person-group><name><surname>Takiya</surname><given-names>Daniela M.</given-names></name><name><surname>Dietrich</surname><given-names>Christopher H.</given-names></name><name><surname>Viraktamath</surname><given-names>Chandra A.</given-names></name></person-group><article-title>The unusual Afrotropical and Oriental leafhopper subfamily Signoretiinae (Hemiptera, Cicadellidae): taxonomic notes, new distributional records, and description of two new
                    <italic>Signoretia</italic> species</article-title><source>Zookeys</source><day>30</day><month>7</month><year>2013</year><volume>2013</volume><issue>319</issue><fpage>303</fpage><lpage>323</lpage><pub-id pub-id-type="doi">10.3897/zookeys.319.4326</pub-id></mixed-citation></tp:treatment-meta><tp:nomenclature><tp:taxon-name>
                        <tp:taxon-name-part taxon-name-part-type="tribe">Phlogisini</tp:taxon-name-part>
                        <object-id xmlns:xlink="http://www.w3.org/1999/xlink" xlink:type="simple">http://species-id.net/wiki/Phlogisini</object-id>
                    </tp:taxon-name><tp:taxon-authority>Linnavuori, 1979</tp:taxon-authority><xref ref-type="fig" rid="F2">Figs 2–7</xref><xref ref-type="fig" rid="F3">, 15, 16</xref><xref ref-type="fig" rid="F4">, 21–28</xref></tp:nomenclature><tp:treatment-sec sec-type="Description"><title>Description.</title><p>Dorsal coloration dark brown to black (<xref ref-type="fig" rid="F2">Figs 2–7</xref>). Head (<xref ref-type="fig" rid="F2">Figs 2–7</xref>) with crown convex, punctate, carinae indistinct or absent, margins not elevated; ocelli on crown distant from anterior margin, approximately equidistant from eyes and midline; with distinct depression laterad of each ocellus; transition from crown to face rounded; <!--PageBreak-->antennal ledges not prominent, evenly rounded; frontoclypeus without median longitudinal carina; anteclypeus with apex emarginated; maxillary suture present.</p><p>Pronotum (<xref ref-type="fig" rid="F2">Figs 2–5, 7</xref>) evenly convex, without carinae or deep depressions. Forewings (<xref ref-type="fig" rid="F3">Fig. 15</xref>) with or without R1 and crossveins r-m1 and m-cu2 present. Hind wings with crossvein m-cu perpendicular to CuA; submarginal vein not extended onto jugum. Forefemora with intercalary row strongly arcuate. Hind tibiae with row PD with macrosetae and row PV with some setae blunt-tipped.</p><p>Female ovipositor (<xref ref-type="fig" rid="F4">Figs 26, 27</xref>) slender and evenly curved throughout length; first valvulae (<xref ref-type="fig" rid="F4">Fig. 26</xref>) with dorsal sculpturing imbricate along margin and strigate ventrally; second valvulae (<xref ref-type="fig" rid="F4">Fig. 27</xref>) with dorsal teeth small, simple, somewhat irregularly distributed, restricted to distal half. [Female characters of tribe based on <italic><tp:taxon-name>Phlogis</tp:taxon-name></italic>]</p><p>Male terminalia (<xref ref-type="fig" rid="F4">Figs 21–24</xref>) with pygofer with apical two-thirds distinctly more sclerotized than base, without posteroventral process; valve fused laterally to pygofer; <!--PageBreak-->subgenital plates not extended posteriorly as far as pygofer lobe apex; style without preapical teeth or denticuli; with distinct dorsal connective (separate sclerite connecting aedeagus to anal tube); anal tube segment X with (<italic><tp:taxon-name>Phlogis</tp:taxon-name></italic>) or without (<italic><tp:taxon-name>Chouious</tp:taxon-name></italic>) posterolateral processes.</p></tp:treatment-sec><tp:treatment-sec><!--Section generated to contain objects referenced in tp:taxon-treatment.--><fig id="F2" position="float" orientation="portrait"><label>Figures 2–14.</label><caption><p>Habitus photographs. <bold>2, 3</bold> <italic><tp:taxon-name>Chouious tianzeus</tp:taxon-name></italic>, dorsal and lateral <bold>4–6</bold> <italic><tp:taxon-name>Phlogis</tp:taxon-name></italic> sp. from Malaysia, dorsal and details of head lateral and face <bold>7</bold> <italic><tp:taxon-name>Phlogis</tp:taxon-name></italic> sp. from Thailand, lateral <bold>8, 9</bold> <italic><tp:taxon-name>Preta gratiosa</tp:taxon-name></italic>, dorsal and lateral <bold>10–12</bold> <italic><tp:taxon-name>Signoretia delicata</tp:taxon-name></italic> sp. n., detail of head, dorsal, lateral, and frontal <bold>13, 14</bold> <italic><tp:taxon-name>Signoretia kintendela</tp:taxon-name></italic> sp. n., dorsal and lateral.</p></caption><graphic xmlns:xlink="http://www.w3.org/1999/xlink" xlink:href="ZooKeys-319-303-g002.jpg" position="float" orientation="portrait" xlink:type="simple"/></fig><fig id="F3" position="float" orientation="portrait"><label>Figures 15–20.</label><caption><p>Fore- and hindwing. <bold>15, 16</bold> <italic><tp:taxon-name>Phlogis</tp:taxon-name></italic> sp. from Thailand. <bold>17, 18</bold> <italic><tp:taxon-name>Preta gratiosa</tp:taxon-name></italic>. <bold>19, 20</bold> <italic><tp:taxon-name>Signoretia aureola</tp:taxon-name></italic>.</p></caption><graphic xmlns:xlink="http://www.w3.org/1999/xlink" xlink:href="ZooKeys-319-303-g003.jpg" position="float" orientation="portrait" xlink:type="simple"/></fig><fig id="F4" position="float" orientation="portrait"><label>Figures 21–30.</label><caption><p>Terminalia of <italic><tp:taxon-name>Chouious</tp:taxon-name></italic>, <italic><tp:taxon-name>Phlogis</tp:taxon-name></italic> and <italic><tp:taxon-name>Preta</tp:taxon-name></italic>. <bold>21–24</bold> <italic><tp:taxon-name>Chouious tianzeus</tp:taxon-name></italic>, male genitalia <bold>21</bold> genital capsule (without anal tube), lateral view <bold>22</bold> dorsal connective, caudal view <bold>23</bold> connective, styles, aedeagus, dorsal connective, and anal tube, lateral view <bold>24</bold> aedeagus caudal view. <bold>25–27</bold> female terminalia of <italic><tp:taxon-name>Phlogis</tp:taxon-name></italic> sp. from Malaysia <bold>25</bold> sternite VII, ventral view <bold>26</bold> first valvula of ovipositor, lateral view <bold>27</bold> second valvifers, second valvulae and gonoplacs of ovipositor, lateral view <bold>28</bold> <italic><tp:taxon-name>Phlogis</tp:taxon-name></italic> sp. from Thailand, sternite VII, ventral view <bold>29, 30</bold> <italic><tp:taxon-name>Preta gratiosa</tp:taxon-name></italic> <bold>29</bold> pygofer and segment X of anal tube, lateral view <bold>30</bold> subgenital plates, connective, styles, and aedeagus, lateral view.</p></caption><graphic xmlns:xlink="http://www.w3.org/1999/xlink" xlink:href="ZooKeys-319-303-g004.jpg" position="float" orientation="portrait" xlink:type="simple"/></fig></tp:treatment-sec></tp:taxon-treatment>
