# Supplementary material for: The unusual Afrotropical and Oriental leafhopper subfamily Signoretiinae (Hemiptera, Cicadellidae): taxonomic notes, new distributional records, and description of two new Signoretia species
Source: Zookeys. 2013 Jul 30;(319):303–23. doi: 10.3897/zookeys.319.4326 (PMC3764529; doi:10.3897/zookeys.319.4326)
Supplement: XML Treatment for Phlogis mirabilis [file zookeys.319.4326-treatment6.xml]

<!DOCTYPE tp:taxon-treatment
  PUBLIC "-//TaxonX//DTD Taxonomic Treatment Publishing DTD v0 20100105//EN" "tax-treatment-NSO.dtd">
<tp:taxon-treatment xmlns:tp="http://www.plazi.org/taxpub"><tp:treatment-meta><mixed-citation publication-type="journal"><person-group><name><surname>Takiya</surname><given-names>Daniela M.</given-names></name><name><surname>Dietrich</surname><given-names>Christopher H.</given-names></name><name><surname>Viraktamath</surname><given-names>Chandra A.</given-names></name></person-group><article-title>The unusual Afrotropical and Oriental leafhopper subfamily Signoretiinae (Hemiptera, Cicadellidae): taxonomic notes, new distributional records, and description of two new
                    <italic>Signoretia</italic> species</article-title><source>Zookeys</source><day>30</day><month>7</month><year>2013</year><volume>2013</volume><issue>319</issue><fpage>303</fpage><lpage>323</lpage><pub-id pub-id-type="doi">10.3897/zookeys.319.4326</pub-id></mixed-citation></tp:treatment-meta><tp:nomenclature><tp:taxon-name>
                        <tp:taxon-name-part taxon-name-part-type="genus">Phlogis</tp:taxon-name-part>
                        <tp:taxon-name-part taxon-name-part-type="species">mirabilis</tp:taxon-name-part>
                        <object-id xmlns:xlink="http://www.w3.org/1999/xlink" xlink:type="simple">http://species-id.net/wiki/Phlogis mirabilis</object-id>
                    </tp:taxon-name><tp:taxon-authority>Linnavuori, 1979</tp:taxon-authority><tp:nomenclature-citation-list><tp:nomenclature-citation><tp:taxon-name>Phlogis mirabilis</tp:taxon-name><comment> Linnavuori, 1979: 684.</comment></tp:nomenclature-citation></tp:nomenclature-citation-list></tp:nomenclature><tp:treatment-sec sec-type="Notes"><title>Notes.</title><p>Previously, the only known specimen of <!--PageBreak--><italic><tp:taxon-name>Phlogis mirabilis</tp:taxon-name></italic> was the female type from Cameroon. A male specimen from Central African Republic is tentatively considered as conspecific to the type-specimen, based on distribution, external morphology, and size (7.4 mm). The male genitalia of this specimen agree with those of <italic><tp:taxon-name>Chouious</tp:taxon-name></italic> in the characters described for <tp:taxon-name>Phlogisini</tp:taxon-name>. However, this male can be easily distinguished from <italic><tp:taxon-name>Chouious</tp:taxon-name></italic> because its: (1) pygofer lobe lacks the deep concavity on the dorsal margin, (2) aedeagus lacks ventral atrial processes, but has paired apical recurved processes; and (3) anal tube segment X has posterolateral paired processes.</p></tp:treatment-sec><tp:treatment-sec sec-type="Distribution"><title>Distribution.</title><p>Cameroon (<xref ref-type="bibr" rid="B13">Linnavuori 1979</xref>) and Central African Republic [<bold>new record</bold>].</p></tp:treatment-sec><tp:treatment-sec sec-type="Material examined"><title>Material examined.</title><p>Central African Republic: male, Boukoko, 15 III 1969, Michel Boulard, MNHN.</p></tp:treatment-sec><ref-list><ref id="B13"><mixed-citation xmlns:xlink="http://www.w3.org/1999/xlink" xlink:type="simple"><person-group><name name-style="western"><surname>Linnavuori</surname><given-names>R</given-names></name></person-group> (<year>1979</year>) <article-title>Revision of African Cicadellidae, part I.</article-title><source>Revue de Zoologie africaine</source><volume>93</volume>: <fpage>647</fpage>–<lpage>747</lpage>.</mixed-citation></ref></ref-list></tp:taxon-treatment>
