# Supplementary material for: The unusual Afrotropical and Oriental leafhopper subfamily Signoretiinae (Hemiptera, Cicadellidae): taxonomic notes, new distributional records, and description of two new Signoretia species
Source: Zookeys. 2013 Jul 30;(319):303–23. doi: 10.3897/zookeys.319.4326 (PMC3764529; doi:10.3897/zookeys.319.4326)
Supplement: XML Treatment for Signoretiini [file zookeys.319.4326-treatment8.xml]

<!DOCTYPE tp:taxon-treatment
  PUBLIC "-//TaxonX//DTD Taxonomic Treatment Publishing DTD v0 20100105//EN" "tax-treatment-NSO.dtd">
<tp:taxon-treatment xmlns:tp="http://www.plazi.org/taxpub"><tp:treatment-meta><mixed-citation publication-type="journal"><person-group><name><surname>Takiya</surname><given-names>Daniela M.</given-names></name><name><surname>Dietrich</surname><given-names>Christopher H.</given-names></name><name><surname>Viraktamath</surname><given-names>Chandra A.</given-names></name></person-group><article-title>The unusual Afrotropical and Oriental leafhopper subfamily Signoretiinae (Hemiptera, Cicadellidae): taxonomic notes, new distributional records, and description of two new
                    <italic>Signoretia</italic> species</article-title><source>Zookeys</source><day>30</day><month>7</month><year>2013</year><volume>2013</volume><issue>319</issue><fpage>303</fpage><lpage>323</lpage><pub-id pub-id-type="doi">10.3897/zookeys.319.4326</pub-id></mixed-citation></tp:treatment-meta><tp:nomenclature><tp:taxon-name>
                        <tp:taxon-name-part taxon-name-part-type="tribe">Signoretiini</tp:taxon-name-part>
                        <object-id xmlns:xlink="http://www.w3.org/1999/xlink" xlink:type="simple">http://species-id.net/wiki/Signoretiini</object-id>
                    </tp:taxon-name><tp:taxon-authority>Baker, 1915</tp:taxon-authority><xref ref-type="fig" rid="F2">Figs 8–14</xref><xref ref-type="fig" rid="F3">, 17–20</xref><xref ref-type="fig" rid="F4">, 29</xref><xref ref-type="fig" rid="F6">–42</xref></tp:nomenclature><tp:treatment-sec sec-type="Description"><title>Description.</title><p>Dorsal coloration pale yellow to white (<xref ref-type="fig" rid="F2">Figs 8–14</xref>; except <italic><tp:taxon-name>Signoretia greeni</tp:taxon-name></italic> Distant, 1908). Head (<xref ref-type="fig" rid="F2">Figs 8</xref>–<xref ref-type="fig" rid="F3">17</xref>) with crown bearing prominent medial, lateral and posterior carinae, margins elevated, punctations indistinct; ocelli closely adjacent to eyes, laterad of submarginal carinae, directly above antennal ledges; transition from crown to face sharp, indicated by transverse carina; antennal ledges prominent, with anterior depression; frontoclypeus with complete median longitudinal carina; anteclypeus with apex truncate; maxillary suture absent.</p><p>Pronotum (<xref ref-type="fig" rid="F2">Figs 8–11, 13–14</xref>) with pair of carinae or with median anterior depression. Forewings (<xref ref-type="fig" rid="F3">Figs 17, 19</xref>) without R1 and crossveins r-m1 and m-cu2. Hind wings <!--PageBreak--> (<xref ref-type="fig" rid="F3">Figs 18, 20</xref>) with crossvein m-cu oblique relative to CuA; submarginal vein extended onto jugum. Forefemora with intercalary row weakly arcuate. Hind tibiae with row PD without macrosetae and row PV without blunt-tipped setae.</p><!--PageBreak--><p>Female ovipositor sigmoid, broadened near midlength; first valvulae with dorsal sculpturing strigate; second valvulae with dorsal teeth numerous, close-set, and bidentate; toothed area occupying more than half entire length of valvula.</p><p>Male terminalia (<xref ref-type="fig" rid="F4">Figs 29</xref>–<xref ref-type="fig" rid="F6">42</xref>) with pygofer with well-developed posteroventral process; valve articulated laterally to pygofer; subgenital plates extended posteriorly beyond pygofer lobe apex; style with preapical teeth or denticuli; dorsal connective absent; anal tube segment X with or without lobes and/or processes at base or more apically; aedeagus divided into ventral paraphyses-like structure articulated to connective consisting of basal preatrium and paired robust processes and dorsal shaft, dorsal and ventral parts may be loosely connected by membrane (all Oriental species) or completely fused to eachother (some African species).</p></tp:treatment-sec><tp:treatment-sec><!--Section generated to contain objects referenced in tp:taxon-treatment.--><fig id="F2" position="float" orientation="portrait"><label>Figures 2–14.</label><caption><p>Habitus photographs. <bold>2, 3</bold> <italic><tp:taxon-name>Chouious tianzeus</tp:taxon-name></italic>, dorsal and lateral <bold>4–6</bold> <italic><tp:taxon-name>Phlogis</tp:taxon-name></italic> sp. from Malaysia, dorsal and details of head lateral and face <bold>7</bold> <italic><tp:taxon-name>Phlogis</tp:taxon-name></italic> sp. from Thailand, lateral <bold>8, 9</bold> <italic><tp:taxon-name>Preta gratiosa</tp:taxon-name></italic>, dorsal and lateral <bold>10–12</bold> <italic><tp:taxon-name>Signoretia delicata</tp:taxon-name></italic> sp. n., detail of head, dorsal, lateral, and frontal <bold>13, 14</bold> <italic><tp:taxon-name>Signoretia kintendela</tp:taxon-name></italic> sp. n., dorsal and lateral.</p></caption><graphic xmlns:xlink="http://www.w3.org/1999/xlink" xlink:href="ZooKeys-319-303-g002.jpg" position="float" orientation="portrait" xlink:type="simple"/></fig><fig id="F3" position="float" orientation="portrait"><label>Figures 15–20.</label><caption><p>Fore- and hindwing. <bold>15, 16</bold> <italic><tp:taxon-name>Phlogis</tp:taxon-name></italic> sp. from Thailand. <bold>17, 18</bold> <italic><tp:taxon-name>Preta gratiosa</tp:taxon-name></italic>. <bold>19, 20</bold> <italic><tp:taxon-name>Signoretia aureola</tp:taxon-name></italic>.</p></caption><graphic xmlns:xlink="http://www.w3.org/1999/xlink" xlink:href="ZooKeys-319-303-g003.jpg" position="float" orientation="portrait" xlink:type="simple"/></fig><fig id="F4" position="float" orientation="portrait"><label>Figures 21–30.</label><caption><p>Terminalia of <italic><tp:taxon-name>Chouious</tp:taxon-name></italic>, <italic><tp:taxon-name>Phlogis</tp:taxon-name></italic> and <italic><tp:taxon-name>Preta</tp:taxon-name></italic>. <bold>21–24</bold> <italic><tp:taxon-name>Chouious tianzeus</tp:taxon-name></italic>, male genitalia <bold>21</bold> genital capsule (without anal tube), lateral view <bold>22</bold> dorsal connective, caudal view <bold>23</bold> connective, styles, aedeagus, dorsal connective, and anal tube, lateral view <bold>24</bold> aedeagus caudal view. <bold>25–27</bold> female terminalia of <italic><tp:taxon-name>Phlogis</tp:taxon-name></italic> sp. from Malaysia <bold>25</bold> sternite VII, ventral view <bold>26</bold> first valvula of ovipositor, lateral view <bold>27</bold> second valvifers, second valvulae and gonoplacs of ovipositor, lateral view <bold>28</bold> <italic><tp:taxon-name>Phlogis</tp:taxon-name></italic> sp. from Thailand, sternite VII, ventral view <bold>29, 30</bold> <italic><tp:taxon-name>Preta gratiosa</tp:taxon-name></italic> <bold>29</bold> pygofer and segment X of anal tube, lateral view <bold>30</bold> subgenital plates, connective, styles, and aedeagus, lateral view.</p></caption><graphic xmlns:xlink="http://www.w3.org/1999/xlink" xlink:href="ZooKeys-319-303-g004.jpg" position="float" orientation="portrait" xlink:type="simple"/></fig><fig id="F6" position="float" orientation="portrait"><label>Figure 37–42.</label><caption><p>Male genitalia of <italic><tp:taxon-name>Signoretia</tp:taxon-name></italic>. <bold>37–39</bold> <italic><tp:taxon-name>Signoretia malaya</tp:taxon-name></italic>. <bold>37</bold> genital capsule, lateral view <bold>38</bold> connective, styles, and aedeagus, dorsal view <bold>39</bold> connective, styles, and aedeagus, lateral view <bold>40–42</bold> <italic><tp:taxon-name>Signoretia yangli</tp:taxon-name></italic> <bold>40</bold> connective and styles, dorsal view <bold>41</bold> style, lateral view <bold>42</bold> aedeagus, lateral view.</p></caption><graphic xmlns:xlink="http://www.w3.org/1999/xlink" xlink:href="ZooKeys-319-303-g006.jpg" position="float" orientation="portrait" xlink:type="simple"/></fig></tp:treatment-sec></tp:taxon-treatment>
