# Supplementary material for: The unusual Afrotropical and Oriental leafhopper subfamily Signoretiinae (Hemiptera, Cicadellidae): taxonomic notes, new distributional records, and description of two new Signoretia species
Source: Zookeys. 2013 Jul 30;(319):303–23. doi: 10.3897/zookeys.319.4326 (PMC3764529; doi:10.3897/zookeys.319.4326)
Supplement: XML Treatment for Preta [file zookeys.319.4326-treatment9.xml]

<!DOCTYPE tp:taxon-treatment
  PUBLIC "-//TaxonX//DTD Taxonomic Treatment Publishing DTD v0 20100105//EN" "tax-treatment-NSO.dtd">
<tp:taxon-treatment xmlns:tp="http://www.plazi.org/taxpub"><tp:treatment-meta><mixed-citation publication-type="journal"><person-group><name><surname>Takiya</surname><given-names>Daniela M.</given-names></name><name><surname>Dietrich</surname><given-names>Christopher H.</given-names></name><name><surname>Viraktamath</surname><given-names>Chandra A.</given-names></name></person-group><article-title>The unusual Afrotropical and Oriental leafhopper subfamily Signoretiinae (Hemiptera, Cicadellidae): taxonomic notes, new distributional records, and description of two new
                    <italic>Signoretia</italic> species</article-title><source>Zookeys</source><day>30</day><month>7</month><year>2013</year><volume>2013</volume><issue>319</issue><fpage>303</fpage><lpage>323</lpage><pub-id pub-id-type="doi">10.3897/zookeys.319.4326</pub-id></mixed-citation></tp:treatment-meta><tp:nomenclature><tp:taxon-name>
                        <tp:taxon-name-part taxon-name-part-type="genus">Preta</tp:taxon-name-part>
                        <object-id xmlns:xlink="http://www.w3.org/1999/xlink" xlink:type="simple">http://species-id.net/wiki/Preta</object-id>
                    </tp:taxon-name><tp:taxon-authority>Distant, 1908</tp:taxon-authority><xref ref-type="fig" rid="F2">Figs 8, 9</xref><xref ref-type="fig" rid="F3">, 17, 18</xref><xref ref-type="fig" rid="F4">, 29, 30</xref><tp:nomenclature-citation-list><tp:nomenclature-citation><tp:taxon-name>Preta</tp:taxon-name><comment> Distant, 1908: 234.</comment></tp:nomenclature-citation></tp:nomenclature-citation-list></tp:nomenclature><tp:treatment-sec sec-type="Type-species"><title>Type-species.</title><p><italic><tp:taxon-name>Preta gratiosa</tp:taxon-name></italic> (Melichar, 1903).</p></tp:treatment-sec><tp:treatment-sec sec-type="Diagnosis"><title>Diagnosis.</title><p>Head (<xref ref-type="fig" rid="F2">Figs 8, 9</xref>) strongly and angulately produced. Pronotum (<xref ref-type="fig" rid="F2">Figs 8, 9</xref>) with pair of well-developed submedial longitudinal carinae extended entire length. Forewings (<xref ref-type="fig" rid="F3">Fig. 17</xref>) with claval veins fused for short distance near midlength.</p></tp:treatment-sec><tp:treatment-sec sec-type="Notes"><title>Notes.</title><p><italic><tp:taxon-name>Preta</tp:taxon-name></italic> is restricted to the Oriental region and currently includes two species, <italic><tp:taxon-name>Preta gratiosa</tp:taxon-name></italic> and <italic><tp:taxon-name>Preta luzonensis</tp:taxon-name></italic> Baker, 1923, the latter known only from the Philippines. It can be easily distinguished from <italic><tp:taxon-name>Signoretia</tp:taxon-name></italic> by its complete paired longitudinal carinae on the pronotum (<xref ref-type="fig" rid="F2">Fig. 8</xref>) and medially fused claval veins of forewings (<xref ref-type="fig" rid="F3">Fig. 17</xref>), as indicated in the key.</p></tp:treatment-sec><tp:treatment-sec sec-type="Distribution"><title>Distribution.</title><p>Indonesia (Sumbawa, Jacobi 1941 <italic>apud</italic> Knight 2010), E. and W. Malaysia (<xref ref-type="bibr" rid="B3">Baker 1923</xref>), Myanmar (<xref ref-type="bibr" rid="B7">Distant 1908</xref>), Philippines (Luzon, <xref ref-type="bibr" rid="B3">Baker 1923</xref>), Singapore (<xref ref-type="bibr" rid="B3">Baker 1923</xref>), Sri Lanka (<xref ref-type="bibr" rid="B14">Melichar 1903</xref>), and Thailand [<bold>new record</bold>].</p></tp:treatment-sec><tp:treatment-sec><!--Section generated to contain objects referenced in tp:taxon-treatment.--><fig id="F2" position="float" orientation="portrait"><label>Figures 2–14.</label><caption><p>Habitus photographs. <bold>2, 3</bold> <italic><tp:taxon-name>Chouious tianzeus</tp:taxon-name></italic>, dorsal and lateral <bold>4–6</bold> <italic><tp:taxon-name>Phlogis</tp:taxon-name></italic> sp. from Malaysia, dorsal and details of head lateral and face <bold>7</bold> <italic><tp:taxon-name>Phlogis</tp:taxon-name></italic> sp. from Thailand, lateral <bold>8, 9</bold> <italic><tp:taxon-name>Preta gratiosa</tp:taxon-name></italic>, dorsal and lateral <bold>10–12</bold> <italic><tp:taxon-name>Signoretia delicata</tp:taxon-name></italic> sp. n., detail of head, dorsal, lateral, and frontal <bold>13, 14</bold> <italic><tp:taxon-name>Signoretia kintendela</tp:taxon-name></italic> sp. n., dorsal and lateral.</p></caption><graphic xmlns:xlink="http://www.w3.org/1999/xlink" xlink:href="ZooKeys-319-303-g002.jpg" position="float" orientation="portrait" xlink:type="simple"/></fig><fig id="F3" position="float" orientation="portrait"><label>Figures 15–20.</label><caption><p>Fore- and hindwing. <bold>15, 16</bold> <italic><tp:taxon-name>Phlogis</tp:taxon-name></italic> sp. from Thailand. <bold>17, 18</bold> <italic><tp:taxon-name>Preta gratiosa</tp:taxon-name></italic>. <bold>19, 20</bold> <italic><tp:taxon-name>Signoretia aureola</tp:taxon-name></italic>.</p></caption><graphic xmlns:xlink="http://www.w3.org/1999/xlink" xlink:href="ZooKeys-319-303-g003.jpg" position="float" orientation="portrait" xlink:type="simple"/></fig><fig id="F4" position="float" orientation="portrait"><label>Figures 21–30.</label><caption><p>Terminalia of <italic><tp:taxon-name>Chouious</tp:taxon-name></italic>, <italic><tp:taxon-name>Phlogis</tp:taxon-name></italic> and <italic><tp:taxon-name>Preta</tp:taxon-name></italic>. <bold>21–24</bold> <italic><tp:taxon-name>Chouious tianzeus</tp:taxon-name></italic>, male genitalia <bold>21</bold> genital capsule (without anal tube), lateral view <bold>22</bold> dorsal connective, caudal view <bold>23</bold> connective, styles, aedeagus, dorsal connective, and anal tube, lateral view <bold>24</bold> aedeagus caudal view. <bold>25–27</bold> female terminalia of <italic><tp:taxon-name>Phlogis</tp:taxon-name></italic> sp. from Malaysia <bold>25</bold> sternite VII, ventral view <bold>26</bold> first valvula of ovipositor, lateral view <bold>27</bold> second valvifers, second valvulae and gonoplacs of ovipositor, lateral view <bold>28</bold> <italic><tp:taxon-name>Phlogis</tp:taxon-name></italic> sp. from Thailand, sternite VII, ventral view <bold>29, 30</bold> <italic><tp:taxon-name>Preta gratiosa</tp:taxon-name></italic> <bold>29</bold> pygofer and segment X of anal tube, lateral view <bold>30</bold> subgenital plates, connective, styles, and aedeagus, lateral view.</p></caption><graphic xmlns:xlink="http://www.w3.org/1999/xlink" xlink:href="ZooKeys-319-303-g004.jpg" position="float" orientation="portrait" xlink:type="simple"/></fig></tp:treatment-sec><ref-list><ref id="B3"><mixed-citation xmlns:xlink="http://www.w3.org/1999/xlink" xlink:type="simple"><person-group><name name-style="western"><surname>Baker</surname><given-names>CF</given-names></name></person-group> (<year>1923</year>) <article-title>The Jassoidea related to the Stenocotidae with special reference to Malayan species.</article-title><source>Philippine Journal of Science</source><volume>23</volume>: <fpage>34</fpage>-<lpage>405</lpage>.</mixed-citation></ref><ref id="B7"><mixed-citation xmlns:xlink="http://www.w3.org/1999/xlink" xlink:type="simple"><person-group><name name-style="western"><surname>Distant</surname><given-names>WL</given-names></name></person-group> (<year>1908</year>) <source>Rhynchota-Homoptera and appendix (pt), The fauna of British India including Ceylon and Burma.</source><publisher-name>Taylor &amp; Francis</publisher-name>, <publisher-loc>London</publisher-loc>, <lpage>501</lpage> pp.</mixed-citation></ref><ref id="B14"><mixed-citation xmlns:xlink="http://www.w3.org/1999/xlink" xlink:type="simple"><person-group><name name-style="western"><surname>Melichar</surname><given-names>L</given-names></name></person-group> (<year>1903</year>) <source>Homopteren-Fauna von Ceylon.</source><publisher-name>Felix L. Dames</publisher-name>, <publisher-loc>Berlin</publisher-loc>, <lpage>248</lpage> pp.</mixed-citation></ref></ref-list></tp:taxon-treatment>
