# Supplementary material for: The unusual Afrotropical and Oriental leafhopper subfamily Signoretiinae (Hemiptera, Cicadellidae): taxonomic notes, new distributional records, and description of two new Signoretia species
Source: Zookeys. 2013 Jul 30;(319):303–23. doi: 10.3897/zookeys.319.4326 (PMC3764529; doi:10.3897/zookeys.319.4326)
Supplement: XML Treatment for Signoretia [file zookeys.319.4326-treatment11.xml]

<!DOCTYPE tp:taxon-treatment
  PUBLIC "-//TaxonX//DTD Taxonomic Treatment Publishing DTD v0 20100105//EN" "tax-treatment-NSO.dtd">
<tp:taxon-treatment xmlns:tp="http://www.plazi.org/taxpub"><tp:treatment-meta><mixed-citation publication-type="journal"><person-group><name><surname>Takiya</surname><given-names>Daniela M.</given-names></name><name><surname>Dietrich</surname><given-names>Christopher H.</given-names></name><name><surname>Viraktamath</surname><given-names>Chandra A.</given-names></name></person-group><article-title>The unusual Afrotropical and Oriental leafhopper subfamily Signoretiinae (Hemiptera, Cicadellidae): taxonomic notes, new distributional records, and description of two new
                    <italic>Signoretia</italic> species</article-title><source>Zookeys</source><day>30</day><month>7</month><year>2013</year><volume>2013</volume><issue>319</issue><fpage>303</fpage><lpage>323</lpage><pub-id pub-id-type="doi">10.3897/zookeys.319.4326</pub-id></mixed-citation></tp:treatment-meta><tp:nomenclature><tp:taxon-name>
                        <tp:taxon-name-part taxon-name-part-type="genus">Signoretia</tp:taxon-name-part>
                        <object-id xmlns:xlink="http://www.w3.org/1999/xlink" xlink:type="simple">http://species-id.net/wiki/Signoretia</object-id>
                    </tp:taxon-name><tp:taxon-authority>Stål, 1859</tp:taxon-authority><xref ref-type="fig" rid="F2">Figs 10–14</xref><xref ref-type="fig" rid="F3">, 19, 20</xref><xref ref-type="fig" rid="F5">, 31</xref><xref ref-type="fig" rid="F6">–42</xref><tp:nomenclature-citation-list><tp:nomenclature-citation><tp:taxon-name>Signoretia</tp:taxon-name><comment> Stål, 1859: 289.</comment></tp:nomenclature-citation></tp:nomenclature-citation-list></tp:nomenclature><tp:treatment-sec sec-type="Type-species"><title>Type-species.</title><p><italic><tp:taxon-name>Thamnotettix malaya</tp:taxon-name></italic> Stål, 1855.</p></tp:treatment-sec><tp:treatment-sec sec-type="Diagnosis"><title>Diagnosis.</title><p>Head (<xref ref-type="fig" rid="F2">Figs 10–14</xref>) weakly to strongly produced. Pronotum (<xref ref-type="fig" rid="F2">Figs 10, 11, 13, 14</xref>) with longitudinal carinae absent or, if present, weakly developed and not extended entire length. Forewings (<xref ref-type="fig" rid="F3">Fig. 19</xref>) with claval veins separate throughout length.</p></tp:treatment-sec><tp:treatment-sec sec-type="Notes"><title>Notes.</title><p><italic><tp:taxon-name>Signoretia</tp:taxon-name></italic> currently includes 10 Oriental species and 15 Afrotropical species, in addition to the new species described herein. Members of <italic><tp:taxon-name>Signoretia</tp:taxon-name></italic> can be easily distinguished from <italic><tp:taxon-name>Preta</tp:taxon-name></italic> by the lack of paired complete longitudinal carinae on pronotum (<xref ref-type="fig" rid="F2">Figs 10, 13</xref>) and separate claval veins on forewings (<xref ref-type="fig" rid="F3">Fig. 19</xref>). Several nominal species do not have the male genitalia described and illustrated, specially the Oriental ones.</p><p><bold>Distribution.</bold> Afrotropical: Cameroon (<xref ref-type="bibr" rid="B12">Linnavuori 1978</xref>), Democratic Republic of Congo (<xref ref-type="bibr" rid="B12">Linnavuori 1978</xref>), Equatorial Guinea (Bioko, <xref ref-type="bibr" rid="B1">Anufriev 1971</xref>), Ethiopia (<xref ref-type="bibr" rid="B12">Linnavuori 1978</xref>), Guinea (<xref ref-type="bibr" rid="B12">Linnavuori 1978</xref>), Ivory Coast (<xref ref-type="bibr" rid="B1">Anufriev 1971</xref>), Liberia (<xref ref-type="bibr" rid="B12">Linnavuori 1978</xref>), Nigeria (<xref ref-type="bibr" rid="B1">Anufriev 1971</xref>), Republic of the Congo [<bold>new record</bold>], Rwanda (<xref ref-type="bibr" rid="B12">Linnavuori 1978</xref>), Sierra Leone (<xref ref-type="bibr" rid="B1">Anufriev 1971</xref>), and Sudan (<xref ref-type="bibr" rid="B12">Linnavuori 1978</xref>), and Zambia [<bold>new record</bold>]. Oriental: China (<xref ref-type="bibr" rid="B11">Li 1995</xref>), India (<xref ref-type="bibr" rid="B3">Baker 1923</xref>), Indonesia (Sumatra, Schimidt 1911 <italic>apud</italic> Knight 2010), E. and W. Malaysia (<xref ref-type="bibr" rid="B3">Baker 1923</xref>), Myanmar (<xref ref-type="bibr" rid="B7">Distant 1908</xref>), Philippines (Banahao, Luzon, Mindanao, <xref ref-type="bibr" rid="B2">Baker 1915</xref>, <xref ref-type="bibr" rid="B3">1923</xref>), Singapore (<xref ref-type="bibr" rid="B3">Baker 1923</xref>), Sri Lanka (<xref ref-type="bibr" rid="B7">Distant 1908</xref>), Taiwan [<bold>new record</bold>], Thailand [<bold>new record</bold>], and Vietnam [<bold>new record</bold>].</p></tp:treatment-sec><tp:treatment-sec><!--Section generated to contain objects referenced in tp:taxon-treatment.--><fig id="F2" position="float" orientation="portrait"><label>Figures 2–14.</label><caption><p>Habitus photographs. <bold>2, 3</bold> <italic><tp:taxon-name>Chouious tianzeus</tp:taxon-name></italic>, dorsal and lateral <bold>4–6</bold> <italic><tp:taxon-name>Phlogis</tp:taxon-name></italic> sp. from Malaysia, dorsal and details of head lateral and face <bold>7</bold> <italic><tp:taxon-name>Phlogis</tp:taxon-name></italic> sp. from Thailand, lateral <bold>8, 9</bold> <italic><tp:taxon-name>Preta gratiosa</tp:taxon-name></italic>, dorsal and lateral <bold>10–12</bold> <italic><tp:taxon-name>Signoretia delicata</tp:taxon-name></italic> sp. n., detail of head, dorsal, lateral, and frontal <bold>13, 14</bold> <italic><tp:taxon-name>Signoretia kintendela</tp:taxon-name></italic> sp. n., dorsal and lateral.</p></caption><graphic xmlns:xlink="http://www.w3.org/1999/xlink" xlink:href="ZooKeys-319-303-g002.jpg" position="float" orientation="portrait" xlink:type="simple"/></fig><fig id="F3" position="float" orientation="portrait"><label>Figures 15–20.</label><caption><p>Fore- and hindwing. <bold>15, 16</bold> <italic><tp:taxon-name>Phlogis</tp:taxon-name></italic> sp. from Thailand. <bold>17, 18</bold> <italic><tp:taxon-name>Preta gratiosa</tp:taxon-name></italic>. <bold>19, 20</bold> <italic><tp:taxon-name>Signoretia aureola</tp:taxon-name></italic>.</p></caption><graphic xmlns:xlink="http://www.w3.org/1999/xlink" xlink:href="ZooKeys-319-303-g003.jpg" position="float" orientation="portrait" xlink:type="simple"/></fig><fig id="F5" position="float" orientation="portrait"><label>Figures 31–36.</label><caption><p>Male genitalia of new species of <italic><tp:taxon-name>Signoretia</tp:taxon-name></italic>. <bold>31–33</bold> <italic><tp:taxon-name>Signoretia delicata</tp:taxon-name></italic> sp. n. <bold>31</bold> genital capsule, lateral view <bold>32</bold> connective, styles, and aedeagus, dorsal view <bold>33</bold> connective, styles, and aedeagus, lateral view <bold>34–36</bold> <italic><tp:taxon-name>Signoretia kintendela</tp:taxon-name></italic> sp. n. <bold>34</bold> genital capsule, lateral view <bold>35</bold> connective, style, and aedeagus, dorsal view <bold>36</bold> aedeagus, ventrolateral view.</p></caption><graphic xmlns:xlink="http://www.w3.org/1999/xlink" xlink:href="ZooKeys-319-303-g005.jpg" position="float" orientation="portrait" xlink:type="simple"/></fig><fig id="F6" position="float" orientation="portrait"><label>Figure 37–42.</label><caption><p>Male genitalia of <italic><tp:taxon-name>Signoretia</tp:taxon-name></italic>. <bold>37–39</bold> <italic><tp:taxon-name>Signoretia malaya</tp:taxon-name></italic>. <bold>37</bold> genital capsule, lateral view <bold>38</bold> connective, styles, and aedeagus, dorsal view <bold>39</bold> connective, styles, and aedeagus, lateral view <bold>40–42</bold> <italic><tp:taxon-name>Signoretia yangli</tp:taxon-name></italic> <bold>40</bold> connective and styles, dorsal view <bold>41</bold> style, lateral view <bold>42</bold> aedeagus, lateral view.</p></caption><graphic xmlns:xlink="http://www.w3.org/1999/xlink" xlink:href="ZooKeys-319-303-g006.jpg" position="float" orientation="portrait" xlink:type="simple"/></fig></tp:treatment-sec><ref-list><ref id="B12"><mixed-citation xmlns:xlink="http://www.w3.org/1999/xlink" xlink:type="simple"><person-group><name name-style="western"><surname>Linnavuori</surname><given-names>R</given-names></name></person-group> (<year>1978</year>) <article-title>Revision of the African Cicadellidae (subfamilies Nioniinae, Signoretiinae and Drabescinae) (Homoptera, Auchenorrhyncha).</article-title><source>Annales Entomologici Fennici</source><volume>44</volume>: <fpage>33</fpage>–<lpage>48</lpage>.</mixed-citation></ref><ref id="B1"><mixed-citation xmlns:xlink="http://www.w3.org/1999/xlink" xlink:type="simple"><person-group><name name-style="western"><surname>Anufriev</surname><given-names>GA</given-names></name></person-group> (<year>1971</year>) <article-title>Study of leafhoppers from the tribe Signoretiini (Homoptera, Auchenorrhyncha) with descriptions of two new species of <italic>Signoretia</italic> Stål from western Africa.</article-title><source>Bulletin de l’académie polonaise des sciences, série des sciences biologiques</source><volume>19</volume>: <fpage>721</fpage>-<lpage>726</lpage>.</mixed-citation></ref><ref id="B11"><mixed-citation xmlns:xlink="http://www.w3.org/1999/xlink" xlink:type="simple"><person-group><name name-style="western"><surname>Li</surname><given-names>ZZ</given-names></name></person-group> (<year>1995</year>) <article-title>A new species of <italic>Signoretia</italic> (Homoptera: Evacanthinae) from Fujian, China.</article-title><source>Entomotaxonomia</source><volume>17</volume>: <fpage>6</fpage>-<lpage>8</lpage>.</mixed-citation></ref><ref id="B3"><mixed-citation xmlns:xlink="http://www.w3.org/1999/xlink" xlink:type="simple"><person-group><name name-style="western"><surname>Baker</surname><given-names>CF</given-names></name></person-group> (<year>1923</year>) <article-title>The Jassoidea related to the Stenocotidae with special reference to Malayan species.</article-title><source>Philippine Journal of Science</source><volume>23</volume>: <fpage>34</fpage>-<lpage>405</lpage>.</mixed-citation></ref><ref id="B7"><mixed-citation xmlns:xlink="http://www.w3.org/1999/xlink" xlink:type="simple"><person-group><name name-style="western"><surname>Distant</surname><given-names>WL</given-names></name></person-group> (<year>1908</year>) <source>Rhynchota-Homoptera and appendix (pt), The fauna of British India including Ceylon and Burma.</source><publisher-name>Taylor &amp; Francis</publisher-name>, <publisher-loc>London</publisher-loc>, <lpage>501</lpage> pp.</mixed-citation></ref><ref id="B2"><mixed-citation xmlns:xlink="http://www.w3.org/1999/xlink" xlink:type="simple"><person-group><name name-style="western"><surname>Baker</surname><given-names>CF</given-names></name></person-group> (<year>1915</year>) <article-title>Studies in Philippine Jassoidea: III. The Stenocotidae of the Philippines.</article-title><source>Philippine Journal of Science</source><volume>10</volume>: <fpage>189</fpage>-<lpage>200</lpage>.</mixed-citation></ref></ref-list></tp:taxon-treatment>
