# Supplementary material for: The unusual Afrotropical and Oriental leafhopper subfamily Signoretiinae (Hemiptera, Cicadellidae): taxonomic notes, new distributional records, and description of two new Signoretia species
Source: Zookeys. 2013 Jul 30;(319):303–23. doi: 10.3897/zookeys.319.4326 (PMC3764529; doi:10.3897/zookeys.319.4326)
Supplement: XML Treatment for Signoretia delicata [file zookeys.319.4326-treatment13.xml]

<!DOCTYPE tp:taxon-treatment
  PUBLIC "-//TaxonX//DTD Taxonomic Treatment Publishing DTD v0 20100105//EN" "tax-treatment-NSO.dtd">
<tp:taxon-treatment xmlns:tp="http://www.plazi.org/taxpub"><tp:treatment-meta><mixed-citation publication-type="journal"><person-group><name><surname>Takiya</surname><given-names>Daniela M.</given-names></name><name><surname>Dietrich</surname><given-names>Christopher H.</given-names></name><name><surname>Viraktamath</surname><given-names>Chandra A.</given-names></name></person-group><article-title>The unusual Afrotropical and Oriental leafhopper subfamily Signoretiinae (Hemiptera, Cicadellidae): taxonomic notes, new distributional records, and description of two new
                    <italic>Signoretia</italic> species</article-title><source>Zookeys</source><day>30</day><month>7</month><year>2013</year><volume>2013</volume><issue>319</issue><fpage>303</fpage><lpage>323</lpage><pub-id pub-id-type="doi">10.3897/zookeys.319.4326</pub-id></mixed-citation></tp:treatment-meta><tp:nomenclature><tp:taxon-name>
                        <tp:taxon-name-part taxon-name-part-type="genus">Signoretia</tp:taxon-name-part>
                        <tp:taxon-name-part taxon-name-part-type="species">delicata</tp:taxon-name-part>
                        <object-id xmlns:xlink="http://www.w3.org/1999/xlink" xlink:type="simple">urn:lsid:zoobank.org:act:B8DB41FA-7E49-4134-942D-EE3011CC62D6</object-id>
                        <object-id xmlns:xlink="http://www.w3.org/1999/xlink" xlink:type="simple">http://species-id.net/wiki/Signoretia_delicata</object-id>
                    </tp:taxon-name><tp:taxon-authority>Takiya &amp; Dietrich</tp:taxon-authority><tp:taxon-status xmlns:xlink="http://www.w3.org/1999/xlink" xlink:type="simple">sp. n.</tp:taxon-status><xref ref-type="fig" rid="F2">Figs 10–12</xref><xref ref-type="fig" rid="F5">, 31–33</xref></tp:nomenclature><tp:treatment-sec sec-type="Body length"><title>Body length.</title><p>Holotype, 6.0 mm</p></tp:treatment-sec><tp:treatment-sec sec-type="Description"><title>Description.</title><p>Crown (<xref ref-type="fig" rid="F2">Figs 10, 11</xref>) very short, median length approximately half interocular and three-tenths of transocular width; median longitudinal carina obsolete. Male pygofer (<xref ref-type="fig" rid="F5">Fig. 31</xref>) with caudal margin of lobe weakly sclerotized; ventral appendage robust, spiniform, produced posteriorly beyond pygofer lobe apex, abruptly narrowed and bent dorsad near apex. Valve triangular. Subgenital plates (<xref ref-type="fig" rid="F5">Fig. 31</xref>) extending posteriorly beyond pygofer lobe apex by approximately one-third lobe length, with relatively few long, fine setae dorsally, concentrated near apex. Connective (<xref ref-type="fig" rid="F5">Fig. 32</xref>) Y-shaped; with dorsal median keel and short, slender median anterior lobe. Style (<xref ref-type="fig" rid="F5">Figs 32, 33</xref>) slender, tapering towards apex; apex directed dorsolaterally. Aedeagus (<xref ref-type="fig" rid="F5">Figs 32, 33</xref>) with ventral paraphysis-like structure with pair of robust, tapered, recurved <!--PageBreak-->distal processes; dorsal part consisting of pair of parallel dorsolateral arms and median shaft, shaft somewhat depressed and strongly arcuate. Anal tube (<xref ref-type="fig" rid="F5">Fig. 31</xref>) basal section with pair of basal processes short, blunt, extended anteromesad, distal ring weakly sclerotized, retracted into basal section.</p><p><bold>Coloration.</bold> Stramineous to white (<xref ref-type="fig" rid="F2">Figs 10–12</xref>). Crown (<xref ref-type="fig" rid="F2">Fig. 10</xref>) with paired black markings basolaterally, connecting to paired black maculae at apex. Frontoclypeus (<xref ref-type="fig" rid="F2">Fig. 12</xref>) with longitudinal carina black. Legs yellow, coxae and femora infused with fuscous.</p></tp:treatment-sec><tp:treatment-sec sec-type="Etymology"><title>Etymology.</title><p>The species epithet refers to the relatively small size of this species and its delicate habitus.</p></tp:treatment-sec><tp:treatment-sec sec-type="Notes"><title>Notes.</title><p>This species is described as new because it does not agree with any of the ten previously described Oriental species based on the following combination of characteristics: (1) stramineous dorsal coloration with two pairs of dark markings on crown; (2) median carina on crown absent; (3) each ocellus close to eye for distance of approximately its own diameter; (4) frontoclipeal longitudinal carina not continuing on clypellus; and (5) pronotum longer than wide and without paired incomplete longitudinal carinae on anterior portion, but with very faintly elevated median longitudinal carina. Exceptionally, the above-mentioned characteristics, will not separate <italic><tp:taxon-name>Signoretia delicata</tp:taxon-name></italic> sp. n. from <italic><tp:taxon-name>Signoretia tagalica</tp:taxon-name></italic> Baker, 1915 (another Philippine species described from Luzon and Banahao), with which shares other morphological characters, such as the less produced crown, making the frontoclypeus appear more inflated, and very short outer anteapical cell. Nevertheless, based on the original illustrations and description, <italic><tp:taxon-name>Signoretia tagalica</tp:taxon-name></italic> is larger (male is 6.5 mm) and has a much longer pronotum (more than 4 times the median length of crown) than the species described herein.</p><p>The short crown of this new species, shared with other described <italic><tp:taxon-name>Signoretia</tp:taxon-name></italic>, could be viewed as sufficient diagnostic characteristics to place this group in a new genus. Considering that at the moment only a small fraction of Oriental <italic><tp:taxon-name>Signoretia</tp:taxon-name></italic> have the male genitalia described, it would be premature to erect a new genus without reviewing all other described Oriental <italic><tp:taxon-name>Signoretia</tp:taxon-name></italic>.</p></tp:treatment-sec><tp:treatment-sec sec-type="Type material"><title>Type material.</title><p>Male holotype, “Mindanao: Davao;\ E. slope Mt. Apo,\ Camp Baclayan. Elev.\ 6500 ft. XI-11-1946”, “CMHN-Philippine\ Zool.Exp. (1946–47) \ H.Hoogstraal leg.”, FMNH.</p></tp:treatment-sec><tp:treatment-sec><!--Section generated to contain objects referenced in tp:taxon-treatment.--><fig id="F2" position="float" orientation="portrait"><label>Figures 2–14.</label><caption><p>Habitus photographs. <bold>2, 3</bold> <italic><tp:taxon-name>Chouious tianzeus</tp:taxon-name></italic>, dorsal and lateral <bold>4–6</bold> <italic><tp:taxon-name>Phlogis</tp:taxon-name></italic> sp. from Malaysia, dorsal and details of head lateral and face <bold>7</bold> <italic><tp:taxon-name>Phlogis</tp:taxon-name></italic> sp. from Thailand, lateral <bold>8, 9</bold> <italic><tp:taxon-name>Preta gratiosa</tp:taxon-name></italic>, dorsal and lateral <bold>10–12</bold> <italic><tp:taxon-name>Signoretia delicata</tp:taxon-name></italic> sp. n., detail of head, dorsal, lateral, and frontal <bold>13, 14</bold> <italic><tp:taxon-name>Signoretia kintendela</tp:taxon-name></italic> sp. n., dorsal and lateral.</p></caption><graphic xmlns:xlink="http://www.w3.org/1999/xlink" xlink:href="ZooKeys-319-303-g002.jpg" position="float" orientation="portrait" xlink:type="simple"/></fig><fig id="F5" position="float" orientation="portrait"><label>Figures 31–36.</label><caption><p>Male genitalia of new species of <italic><tp:taxon-name>Signoretia</tp:taxon-name></italic>. <bold>31–33</bold> <italic><tp:taxon-name>Signoretia delicata</tp:taxon-name></italic> sp. n. <bold>31</bold> genital capsule, lateral view <bold>32</bold> connective, styles, and aedeagus, dorsal view <bold>33</bold> connective, styles, and aedeagus, lateral view <bold>34–36</bold> <italic><tp:taxon-name>Signoretia kintendela</tp:taxon-name></italic> sp. n. <bold>34</bold> genital capsule, lateral view <bold>35</bold> connective, style, and aedeagus, dorsal view <bold>36</bold> aedeagus, ventrolateral view.</p></caption><graphic xmlns:xlink="http://www.w3.org/1999/xlink" xlink:href="ZooKeys-319-303-g005.jpg" position="float" orientation="portrait" xlink:type="simple"/></fig></tp:treatment-sec></tp:taxon-treatment>
