# Supplementary material for: The unusual Afrotropical and Oriental leafhopper subfamily Signoretiinae (Hemiptera, Cicadellidae): taxonomic notes, new distributional records, and description of two new Signoretia species
Source: Zookeys. 2013 Jul 30;(319):303–23. doi: 10.3897/zookeys.319.4326 (PMC3764529; doi:10.3897/zookeys.319.4326)
Supplement: XML Treatment for Signoretia errans [file zookeys.319.4326-treatment14.xml]

<!DOCTYPE tp:taxon-treatment
  PUBLIC "-//TaxonX//DTD Taxonomic Treatment Publishing DTD v0 20100105//EN" "tax-treatment-NSO.dtd">
<tp:taxon-treatment xmlns:tp="http://www.plazi.org/taxpub"><tp:treatment-meta><mixed-citation publication-type="journal"><person-group><name><surname>Takiya</surname><given-names>Daniela M.</given-names></name><name><surname>Dietrich</surname><given-names>Christopher H.</given-names></name><name><surname>Viraktamath</surname><given-names>Chandra A.</given-names></name></person-group><article-title>The unusual Afrotropical and Oriental leafhopper subfamily Signoretiinae (Hemiptera, Cicadellidae): taxonomic notes, new distributional records, and description of two new
                    <italic>Signoretia</italic> species</article-title><source>Zookeys</source><day>30</day><month>7</month><year>2013</year><volume>2013</volume><issue>319</issue><fpage>303</fpage><lpage>323</lpage><pub-id pub-id-type="doi">10.3897/zookeys.319.4326</pub-id></mixed-citation></tp:treatment-meta><tp:nomenclature><tp:taxon-name>
                        <tp:taxon-name-part taxon-name-part-type="genus">Signoretia</tp:taxon-name-part>
                        <tp:taxon-name-part taxon-name-part-type="species">errans</tp:taxon-name-part>
                        <object-id xmlns:xlink="http://www.w3.org/1999/xlink" xlink:type="simple">http://species-id.net/wiki/Signoretia_errans</object-id>
                    </tp:taxon-name><tp:taxon-authority>Linnavuori, 1978</tp:taxon-authority><tp:nomenclature-citation-list><tp:nomenclature-citation><tp:taxon-name>Signoretia errans</tp:taxon-name><comment>   Linnavuori, 1978: 37 (characters in key).</comment></tp:nomenclature-citation></tp:nomenclature-citation-list></tp:nomenclature><tp:treatment-sec sec-type="Notes"><title>Notes.</title><p><xref ref-type="bibr" rid="B12">Linnavuori (1978)</xref> included this species in his key and provided illustrations of the male genitalia, but did not include a formal description or list of material examined. However, his figure captions indicate that he examined specimens from the Democratic Republic of Congo (Dingila and Mongbawu). The species is considered <!--PageBreak-->valid because <xref ref-type="bibr" rid="B12">Linnavuori (1978)</xref> satisfied the criteria of availability by including the species in his identification key for African <italic><tp:taxon-name>Signoretia</tp:taxon-name></italic> and providing illustrations of features that distinguish the species from its congeners.</p></tp:treatment-sec><ref-list><ref id="B12"><mixed-citation xmlns:xlink="http://www.w3.org/1999/xlink" xlink:type="simple"><person-group><name name-style="western"><surname>Linnavuori</surname><given-names>R</given-names></name></person-group> (<year>1978</year>) <article-title>Revision of the African Cicadellidae (subfamilies Nioniinae, Signoretiinae and Drabescinae) (Homoptera, Auchenorrhyncha).</article-title><source>Annales Entomologici Fennici</source><volume>44</volume>: <fpage>33</fpage>–<lpage>48</lpage>.</mixed-citation></ref></ref-list></tp:taxon-treatment>
