# Supplementary material for: The unusual Afrotropical and Oriental leafhopper subfamily Signoretiinae (Hemiptera, Cicadellidae): taxonomic notes, new distributional records, and description of two new Signoretia species
Source: Zookeys. 2013 Jul 30;(319):303–23. doi: 10.3897/zookeys.319.4326 (PMC3764529; doi:10.3897/zookeys.319.4326)
Supplement: XML Treatment for Signoretia kintendela [file zookeys.319.4326-treatment15.xml]

<!DOCTYPE tp:taxon-treatment
  PUBLIC "-//TaxonX//DTD Taxonomic Treatment Publishing DTD v0 20100105//EN" "tax-treatment-NSO.dtd">
<tp:taxon-treatment xmlns:tp="http://www.plazi.org/taxpub"><tp:treatment-meta><mixed-citation publication-type="journal"><person-group><name><surname>Takiya</surname><given-names>Daniela M.</given-names></name><name><surname>Dietrich</surname><given-names>Christopher H.</given-names></name><name><surname>Viraktamath</surname><given-names>Chandra A.</given-names></name></person-group><article-title>The unusual Afrotropical and Oriental leafhopper subfamily Signoretiinae (Hemiptera, Cicadellidae): taxonomic notes, new distributional records, and description of two new
                    <italic>Signoretia</italic> species</article-title><source>Zookeys</source><day>30</day><month>7</month><year>2013</year><volume>2013</volume><issue>319</issue><fpage>303</fpage><lpage>323</lpage><pub-id pub-id-type="doi">10.3897/zookeys.319.4326</pub-id></mixed-citation></tp:treatment-meta><tp:nomenclature><tp:taxon-name>
                        <tp:taxon-name-part taxon-name-part-type="genus">Signoretia</tp:taxon-name-part>
                        <tp:taxon-name-part taxon-name-part-type="species">kintendela</tp:taxon-name-part>
                        <object-id xmlns:xlink="http://www.w3.org/1999/xlink" xlink:type="simple">urn:lsid:zoobank.org:act:ECC53C40-DD5D-483B-988D-4D276DEB9F81</object-id>
                        <object-id xmlns:xlink="http://www.w3.org/1999/xlink" xlink:type="simple">http://species-id.net/wiki/Signoretia_kintendela</object-id>
                    </tp:taxon-name><tp:taxon-authority>Takiya &amp; Dietrich</tp:taxon-authority><tp:taxon-status xmlns:xlink="http://www.w3.org/1999/xlink" xlink:type="simple">sp. n.</tp:taxon-status><xref ref-type="fig" rid="F2">Figs 13, 14</xref><xref ref-type="fig" rid="F5">, 34–36</xref></tp:nomenclature><tp:treatment-sec sec-type="Body length"><title>Body length.</title><p>Holotype, 7.4 mm.</p></tp:treatment-sec><tp:treatment-sec sec-type="Description"><title>Description.</title><p>Crown (<xref ref-type="fig" rid="F2">Fig. 13, 14</xref>) elongate, median length approximately six-tenths of interocular and half of transocular width; median longitudinal carina well developed. Male pygofer (<xref ref-type="fig" rid="F5">Fig. 34</xref>) with ventral appendage short, spiniform, produced posteriorly beyond pygofer lobe apex. Valve short, rectangular. Subgenital plate (<xref ref-type="fig" rid="F5">Fig. 34</xref>) extended posteriorly beyond pygofer lobe apex by approximately one-third lobe length, with numerous long, fine setae distributed evenly over entire length of dorsum. Connective (<xref ref-type="fig" rid="F5">Fig. 35</xref>) Y-shaped; without dorsal median keel or median anterior lobe. Style (<xref ref-type="fig" rid="F4">Fig. 28</xref>) slender, tapering towards apex; apex directed laterally, with several denticuli preapically. Aedeagus (<xref ref-type="fig" rid="F5">Figs 35, 36</xref>) with ventral paraphysis-like structure with pair of elongate, recurved distal processes expanded preapically; dorsal part without sclerotized apodemes, consisting only of shaft, shaft strongly compressed, extended posterad, abruptly bent dorsad in distal third, distal part sinuate. Anal tube (<xref ref-type="fig" rid="F5">Fig. 34</xref>) segment X with pair of posterolateral lobes each bearing small spine and several denticuli and at base with separately articulated robust process with pygofer, extended ventrad and terminating in anteriorly directed spine.</p></tp:treatment-sec><tp:treatment-sec sec-type="Coloration"><title>Coloration.</title><p>Stramineous to white (<xref ref-type="fig" rid="F2">Figs 14</xref>, <xref ref-type="fig" rid="F3">15</xref>). Crown (<xref ref-type="fig" rid="F2">Fig. 14</xref>) with paired black markings at base of crown and paired maculae at apex of crown. Etymology. The specific epithet, “kintendela”, means “cicada” in Kongo language (<xref ref-type="bibr" rid="B4">Bentley 1895</xref>).</p></tp:treatment-sec><tp:treatment-sec sec-type="Notes"><title>Notes.</title><p><italic><tp:taxon-name>Signoretia kintendela</tp:taxon-name></italic> sp. n. shares with other members of the <italic>pacifica</italic> group (<xref ref-type="bibr" rid="B12">Linnavuori 1978</xref>) the fusion of the aedeagal shaft to the paraphyses-like structure consisting of the robust and sclerotized paired basal aedeagal appendages and elongate preatrium. If the robust process interpreted herein as arising from the membrane between the anal tube and pygofer lobe was viewed as an anal tube appendage by <xref ref-type="bibr" rid="B12">Linnavuori (1978)</xref>, then in the <italic>pacifica</italic> group, the new species is more similar to <italic><tp:taxon-name>Signoretia congoensis</tp:taxon-name></italic> and <italic><tp:taxon-name>Signoretia augur</tp:taxon-name></italic> because these species share a single pair of processes at base of the anal tube. Nevertheless, the new species can be distinguished from these and all other <italic><tp:taxon-name>Signoretia</tp:taxon-name></italic> by the shorter ventrocaudal processes of the pygofer lobe and very long and slender rami of basal appendages with sinuous and foliaceous apex.</p></tp:treatment-sec><tp:treatment-sec sec-type="Type material"><title>Type material.</title><p>Male holotype, “Rep. of Congo: Dept Pool;\ Iboubikro; Lesio-Loun Pk.\ <named-content xmlns:xlink="http://www.w3.org/1999/xlink" content-type="dwc:verbatimCoordinates" xlink:type="simple">3°16.196'S, 15°38.267'E</named-content>\ 330m, malaise trap, A138\ 23.x.2008, Braet &amp; Sharkey”, INHS.</p><!--PageBreak--></tp:treatment-sec><tp:treatment-sec><!--Section generated to contain objects referenced in tp:taxon-treatment.--><fig id="F2" position="float" orientation="portrait"><label>Figures 2–14.</label><caption><p>Habitus photographs. <bold>2, 3</bold> <italic><tp:taxon-name>Chouious tianzeus</tp:taxon-name></italic>, dorsal and lateral <bold>4–6</bold> <italic><tp:taxon-name>Phlogis</tp:taxon-name></italic> sp. from Malaysia, dorsal and details of head lateral and face <bold>7</bold> <italic><tp:taxon-name>Phlogis</tp:taxon-name></italic> sp. from Thailand, lateral <bold>8, 9</bold> <italic><tp:taxon-name>Preta gratiosa</tp:taxon-name></italic>, dorsal and lateral <bold>10–12</bold> <italic><tp:taxon-name>Signoretia delicata</tp:taxon-name></italic> sp. n., detail of head, dorsal, lateral, and frontal <bold>13, 14</bold> <italic><tp:taxon-name>Signoretia kintendela</tp:taxon-name></italic> sp. n., dorsal and lateral.</p></caption><graphic xmlns:xlink="http://www.w3.org/1999/xlink" xlink:href="ZooKeys-319-303-g002.jpg" position="float" orientation="portrait" xlink:type="simple"/></fig><fig id="F5" position="float" orientation="portrait"><label>Figures 31–36.</label><caption><p>Male genitalia of new species of <italic><tp:taxon-name>Signoretia</tp:taxon-name></italic>. <bold>31–33</bold> <italic><tp:taxon-name>Signoretia delicata</tp:taxon-name></italic> sp. n. <bold>31</bold> genital capsule, lateral view <bold>32</bold> connective, styles, and aedeagus, dorsal view <bold>33</bold> connective, styles, and aedeagus, lateral view <bold>34–36</bold> <italic><tp:taxon-name>Signoretia kintendela</tp:taxon-name></italic> sp. n. <bold>34</bold> genital capsule, lateral view <bold>35</bold> connective, style, and aedeagus, dorsal view <bold>36</bold> aedeagus, ventrolateral view.</p></caption><graphic xmlns:xlink="http://www.w3.org/1999/xlink" xlink:href="ZooKeys-319-303-g005.jpg" position="float" orientation="portrait" xlink:type="simple"/></fig><fig id="F4" position="float" orientation="portrait"><label>Figures 21–30.</label><caption><p>Terminalia of <italic><tp:taxon-name>Chouious</tp:taxon-name></italic>, <italic><tp:taxon-name>Phlogis</tp:taxon-name></italic> and <italic><tp:taxon-name>Preta</tp:taxon-name></italic>. <bold>21–24</bold> <italic><tp:taxon-name>Chouious tianzeus</tp:taxon-name></italic>, male genitalia <bold>21</bold> genital capsule (without anal tube), lateral view <bold>22</bold> dorsal connective, caudal view <bold>23</bold> connective, styles, aedeagus, dorsal connective, and anal tube, lateral view <bold>24</bold> aedeagus caudal view. <bold>25–27</bold> female terminalia of <italic><tp:taxon-name>Phlogis</tp:taxon-name></italic> sp. from Malaysia <bold>25</bold> sternite VII, ventral view <bold>26</bold> first valvula of ovipositor, lateral view <bold>27</bold> second valvifers, second valvulae and gonoplacs of ovipositor, lateral view <bold>28</bold> <italic><tp:taxon-name>Phlogis</tp:taxon-name></italic> sp. from Thailand, sternite VII, ventral view <bold>29, 30</bold> <italic><tp:taxon-name>Preta gratiosa</tp:taxon-name></italic> <bold>29</bold> pygofer and segment X of anal tube, lateral view <bold>30</bold> subgenital plates, connective, styles, and aedeagus, lateral view.</p></caption><graphic xmlns:xlink="http://www.w3.org/1999/xlink" xlink:href="ZooKeys-319-303-g004.jpg" position="float" orientation="portrait" xlink:type="simple"/></fig><fig id="F3" position="float" orientation="portrait"><label>Figures 15–20.</label><caption><p>Fore- and hindwing. <bold>15, 16</bold> <italic><tp:taxon-name>Phlogis</tp:taxon-name></italic> sp. from Thailand. <bold>17, 18</bold> <italic><tp:taxon-name>Preta gratiosa</tp:taxon-name></italic>. <bold>19, 20</bold> <italic><tp:taxon-name>Signoretia aureola</tp:taxon-name></italic>.</p></caption><graphic xmlns:xlink="http://www.w3.org/1999/xlink" xlink:href="ZooKeys-319-303-g003.jpg" position="float" orientation="portrait" xlink:type="simple"/></fig></tp:treatment-sec><ref-list><ref id="B4"><mixed-citation xmlns:xlink="http://www.w3.org/1999/xlink" xlink:type="simple"><person-group><name name-style="western"><surname>Bentley</surname><given-names>WH</given-names></name></person-group> (<year>1895</year>) <source>Appendix to the dictionary and grammar of the kongo language, as spoken at San Salvador, the Ancient Capital of the Old Kongo Empire, West Africa.</source><publisher-name>Baptist Missionary Society &amp; Trubner &amp; Co.</publisher-name>, <publisher-loc>London</publisher-loc>, <fpage>721</fpage>–<lpage>1051</lpage>.</mixed-citation></ref><ref id="B12"><mixed-citation xmlns:xlink="http://www.w3.org/1999/xlink" xlink:type="simple"><person-group><name name-style="western"><surname>Linnavuori</surname><given-names>R</given-names></name></person-group> (<year>1978</year>) <article-title>Revision of the African Cicadellidae (subfamilies Nioniinae, Signoretiinae and Drabescinae) (Homoptera, Auchenorrhyncha).</article-title><source>Annales Entomologici Fennici</source><volume>44</volume>: <fpage>33</fpage>–<lpage>48</lpage>.</mixed-citation></ref></ref-list></tp:taxon-treatment>
