# Supplementary material for: The unusual Afrotropical and Oriental leafhopper subfamily Signoretiinae (Hemiptera, Cicadellidae): taxonomic notes, new distributional records, and description of two new Signoretia species
Source: Zookeys. 2013 Jul 30;(319):303–23. doi: 10.3897/zookeys.319.4326 (PMC3764529; doi:10.3897/zookeys.319.4326)
Supplement: XML Treatment for Signoretia malaya [file zookeys.319.4326-treatment16.xml]

<!DOCTYPE tp:taxon-treatment
  PUBLIC "-//TaxonX//DTD Taxonomic Treatment Publishing DTD v0 20100105//EN" "tax-treatment-NSO.dtd">
<tp:taxon-treatment xmlns:tp="http://www.plazi.org/taxpub"><tp:treatment-meta><mixed-citation publication-type="journal"><person-group><name><surname>Takiya</surname><given-names>Daniela M.</given-names></name><name><surname>Dietrich</surname><given-names>Christopher H.</given-names></name><name><surname>Viraktamath</surname><given-names>Chandra A.</given-names></name></person-group><article-title>The unusual Afrotropical and Oriental leafhopper subfamily Signoretiinae (Hemiptera, Cicadellidae): taxonomic notes, new distributional records, and description of two new
                    <italic>Signoretia</italic> species</article-title><source>Zookeys</source><day>30</day><month>7</month><year>2013</year><volume>2013</volume><issue>319</issue><fpage>303</fpage><lpage>323</lpage><pub-id pub-id-type="doi">10.3897/zookeys.319.4326</pub-id></mixed-citation></tp:treatment-meta><tp:nomenclature><tp:taxon-name>
                        <tp:taxon-name-part taxon-name-part-type="genus">Signoretia</tp:taxon-name-part>
                        <tp:taxon-name-part taxon-name-part-type="species">malaya</tp:taxon-name-part>
                        <object-id xmlns:xlink="http://www.w3.org/1999/xlink" xlink:type="simple">http://species-id.net/wiki/Signoretia_malaya</object-id>
                    </tp:taxon-name><tp:taxon-authority>(Stål, 1855)</tp:taxon-authority><xref ref-type="fig" rid="F6">Figs 37–39</xref><tp:nomenclature-citation-list><tp:nomenclature-citation><tp:taxon-name>Thamnotettix malaya</tp:taxon-name><comment> Stål, 1855: 192.</comment></tp:nomenclature-citation></tp:nomenclature-citation-list></tp:nomenclature><tp:treatment-sec sec-type="Male terminalia"><title>Male terminalia.</title><p>Pygofer (<xref ref-type="fig" rid="F6">Fig. 37</xref>) with caudal margin of lobe membranous; ventrocaudal process elongate evenly curved and tapered, spiniform, produced posteriorly beyond pygofer lobe apex. Subgenital plates (<xref ref-type="fig" rid="F6">Fig. 37</xref>) extending posteriorly beyond pygofer lobe apex by approximately one-third of lobe length, dorsal surface with numerous long, fine setae evenly distributed throughout length and three macrosetae in longitudinal row near midlength. Connective (<xref ref-type="fig" rid="F6">Fig. 38</xref>) H-shaped, arms subparallel; without dorsal median keel or median anterior lobe. Style (<xref ref-type="fig" rid="F6">Fig. 38</xref>) slender and elongate; apex globose, directed laterally, with few small denticuli. Aedeagus (<xref ref-type="fig" rid="F6">Figs 38, 39</xref>) with ventral paraphyses-like structure with pair of robust, tapered, recurved distal processes; dorsal part consisting of pair of round basolateral lobes and tubular shaft. Anal tube (<xref ref-type="fig" rid="F6">Fig. 37</xref>) with segment X without basal processes and distal margin thickened, terminating ventrally in short lobe.</p></tp:treatment-sec><tp:treatment-sec sec-type="Notes"><title>Notes.</title><p>Identification based on Stål’s (1859) illustration and collecting locality. Male genitalia previously undescribed.</p></tp:treatment-sec><tp:treatment-sec sec-type="Distribution"><title>Distribution.</title><p>W. Malaysia (Stål 1855), Philippines (<xref ref-type="bibr" rid="B2">Baker 1915</xref>), and Singapore (<xref ref-type="bibr" rid="B3">Baker 1923</xref>).</p></tp:treatment-sec><tp:treatment-sec sec-type="Material examined"><title>Material examined.</title><p>Malaysia: male, Selangor, Kuala Lumpur, IX 1964, N. L. H. Krauss on <italic><tp:taxon-name>Melastoma malabathricus</tp:taxon-name></italic>, USNM.</p></tp:treatment-sec><tp:treatment-sec><!--Section generated to contain objects referenced in tp:taxon-treatment.--><fig id="F6" position="float" orientation="portrait"><label>Figure 37–42.</label><caption><p>Male genitalia of <italic><tp:taxon-name>Signoretia</tp:taxon-name></italic>. <bold>37–39</bold> <italic><tp:taxon-name>Signoretia malaya</tp:taxon-name></italic>. <bold>37</bold> genital capsule, lateral view <bold>38</bold> connective, styles, and aedeagus, dorsal view <bold>39</bold> connective, styles, and aedeagus, lateral view <bold>40–42</bold> <italic><tp:taxon-name>Signoretia yangli</tp:taxon-name></italic> <bold>40</bold> connective and styles, dorsal view <bold>41</bold> style, lateral view <bold>42</bold> aedeagus, lateral view.</p></caption><graphic xmlns:xlink="http://www.w3.org/1999/xlink" xlink:href="ZooKeys-319-303-g006.jpg" position="float" orientation="portrait" xlink:type="simple"/></fig></tp:treatment-sec><ref-list><ref id="B2"><mixed-citation xmlns:xlink="http://www.w3.org/1999/xlink" xlink:type="simple"><person-group><name name-style="western"><surname>Baker</surname><given-names>CF</given-names></name></person-group> (<year>1915</year>) <article-title>Studies in Philippine Jassoidea: III. The Stenocotidae of the Philippines.</article-title><source>Philippine Journal of Science</source><volume>10</volume>: <fpage>189</fpage>-<lpage>200</lpage>.</mixed-citation></ref><ref id="B3"><mixed-citation xmlns:xlink="http://www.w3.org/1999/xlink" xlink:type="simple"><person-group><name name-style="western"><surname>Baker</surname><given-names>CF</given-names></name></person-group> (<year>1923</year>) <article-title>The Jassoidea related to the Stenocotidae with special reference to Malayan species.</article-title><source>Philippine Journal of Science</source><volume>23</volume>: <fpage>34</fpage>-<lpage>405</lpage>.</mixed-citation></ref></ref-list></tp:taxon-treatment>
