# Supplementary material for: The unusual Afrotropical and Oriental leafhopper subfamily Signoretiinae (Hemiptera, Cicadellidae): taxonomic notes, new distributional records, and description of two new Signoretia species
Source: Zookeys. 2013 Jul 30;(319):303–23. doi: 10.3897/zookeys.319.4326 (PMC3764529; doi:10.3897/zookeys.319.4326)
Supplement: XML Treatment for Signoretia pacifica [file zookeys.319.4326-treatment17.xml]

<!DOCTYPE tp:taxon-treatment
  PUBLIC "-//TaxonX//DTD Taxonomic Treatment Publishing DTD v0 20100105//EN" "tax-treatment-NSO.dtd">
<tp:taxon-treatment xmlns:tp="http://www.plazi.org/taxpub"><tp:treatment-meta><mixed-citation publication-type="journal"><person-group><name><surname>Takiya</surname><given-names>Daniela M.</given-names></name><name><surname>Dietrich</surname><given-names>Christopher H.</given-names></name><name><surname>Viraktamath</surname><given-names>Chandra A.</given-names></name></person-group><article-title>The unusual Afrotropical and Oriental leafhopper subfamily Signoretiinae (Hemiptera, Cicadellidae): taxonomic notes, new distributional records, and description of two new
                    <italic>Signoretia</italic> species</article-title><source>Zookeys</source><day>30</day><month>7</month><year>2013</year><volume>2013</volume><issue>319</issue><fpage>303</fpage><lpage>323</lpage><pub-id pub-id-type="doi">10.3897/zookeys.319.4326</pub-id></mixed-citation></tp:treatment-meta><tp:nomenclature><tp:taxon-name>
                        <tp:taxon-name-part taxon-name-part-type="genus">Signoretia</tp:taxon-name-part>
                        <tp:taxon-name-part taxon-name-part-type="species">pacifica</tp:taxon-name-part>
                        <object-id xmlns:xlink="http://www.w3.org/1999/xlink" xlink:type="simple">http://species-id.net/wiki/Signoretia_pacifica</object-id>
                    </tp:taxon-name><tp:taxon-authority>(Walker, 1858)</tp:taxon-authority><tp:nomenclature-citation-list><tp:nomenclature-citation><tp:taxon-name>Tettigonia pacifica</tp:taxon-name><comment> Walker, 1858: 357.</comment></tp:nomenclature-citation></tp:nomenclature-citation-list></tp:nomenclature><tp:treatment-sec sec-type="Notes"><title>Notes.</title><p>Identification based on <xref ref-type="bibr" rid="B1">Anufriev’s (1971, figs 1–5)</xref> and <xref ref-type="bibr" rid="B12">Linnavuori’s (1978, figs 4b, c, d)</xref> illustration of the male genitalia. The male holotype is deposited in the BMNH (M. Webb, pers. com.).</p></tp:treatment-sec><tp:treatment-sec sec-type="Distribution"><title>Distribution.</title><p>Cameroon [<bold>new record</bold>]; Democratic Republic of Congo, Guinea, Liberia (<xref ref-type="bibr" rid="B12">Linnavuori 1978</xref>); Ivory Coast, Nigeria, and Sierra Leone (<xref ref-type="bibr" rid="B1">Anufriev 1971</xref>).</p></tp:treatment-sec><tp:treatment-sec sec-type="Material examined"><title>Material examined.</title><p>Cameroon: male, Litteral, nr. Limbe on road to Bimbia Village, <named-content xmlns:xlink="http://www.w3.org/1999/xlink" content-type="dwc:verbatimCoordinates" xlink:type="simple">03°58'192."N, 009°14'16.7"E</named-content>, 15–30 III 2009, J. R. Cryan &amp; G. J. Svenson, INHS.</p><!--PageBreak--></tp:treatment-sec><ref-list><ref id="B1"><mixed-citation xmlns:xlink="http://www.w3.org/1999/xlink" xlink:type="simple"><person-group><name name-style="western"><surname>Anufriev</surname><given-names>GA</given-names></name></person-group> (<year>1971</year>) <article-title>Study of leafhoppers from the tribe Signoretiini (Homoptera, Auchenorrhyncha) with descriptions of two new species of <italic>Signoretia</italic> Stål from western Africa.</article-title><source>Bulletin de l’académie polonaise des sciences, série des sciences biologiques</source><volume>19</volume>: <fpage>721</fpage>-<lpage>726</lpage>.</mixed-citation></ref><ref id="B12"><mixed-citation xmlns:xlink="http://www.w3.org/1999/xlink" xlink:type="simple"><person-group><name name-style="western"><surname>Linnavuori</surname><given-names>R</given-names></name></person-group> (<year>1978</year>) <article-title>Revision of the African Cicadellidae (subfamilies Nioniinae, Signoretiinae and Drabescinae) (Homoptera, Auchenorrhyncha).</article-title><source>Annales Entomologici Fennici</source><volume>44</volume>: <fpage>33</fpage>–<lpage>48</lpage>.</mixed-citation></ref></ref-list></tp:taxon-treatment>
