# Supplementary material for: The unusual Afrotropical and Oriental leafhopper subfamily Signoretiinae (Hemiptera, Cicadellidae): taxonomic notes, new distributional records, and description of two new Signoretia species
Source: Zookeys. 2013 Jul 30;(319):303–23. doi: 10.3897/zookeys.319.4326 (PMC3764529; doi:10.3897/zookeys.319.4326)
Supplement: XML Treatment for Signoretia yangi [file zookeys.319.4326-treatment18.xml]

<!DOCTYPE tp:taxon-treatment
  PUBLIC "-//TaxonX//DTD Taxonomic Treatment Publishing DTD v0 20100105//EN" "tax-treatment-NSO.dtd">
<tp:taxon-treatment xmlns:tp="http://www.plazi.org/taxpub"><tp:treatment-meta><mixed-citation publication-type="journal"><person-group><name><surname>Takiya</surname><given-names>Daniela M.</given-names></name><name><surname>Dietrich</surname><given-names>Christopher H.</given-names></name><name><surname>Viraktamath</surname><given-names>Chandra A.</given-names></name></person-group><article-title>The unusual Afrotropical and Oriental leafhopper subfamily Signoretiinae (Hemiptera, Cicadellidae): taxonomic notes, new distributional records, and description of two new
                    <italic>Signoretia</italic> species</article-title><source>Zookeys</source><day>30</day><month>7</month><year>2013</year><volume>2013</volume><issue>319</issue><fpage>303</fpage><lpage>323</lpage><pub-id pub-id-type="doi">10.3897/zookeys.319.4326</pub-id></mixed-citation></tp:treatment-meta><tp:nomenclature><tp:taxon-name>
                        <tp:taxon-name-part taxon-name-part-type="genus">Signoretia</tp:taxon-name-part>
                        <tp:taxon-name-part taxon-name-part-type="species">yangi</tp:taxon-name-part>
                        <object-id xmlns:xlink="http://www.w3.org/1999/xlink" xlink:type="simple">http://species-id.net/wiki/Signoretia_yangi</object-id>
                    </tp:taxon-name><tp:taxon-authority>Li, 1995</tp:taxon-authority><xref ref-type="fig" rid="F6">Figs 40–42</xref><tp:nomenclature-citation-list><tp:nomenclature-citation><tp:taxon-name>Signoretia yangi</tp:taxon-name><comment> Li, 1995: 6.</comment></tp:nomenclature-citation></tp:nomenclature-citation-list></tp:nomenclature><tp:treatment-sec sec-type="Notes"><title>Notes.</title><p>Identification based on illustrations in original description, although male specimens studied differ from original illustration in the shape of the connective. Additionally, distinctive features not mentioned or illustrated in the original publication include the: highly membranous, small and tubular aedeagal shaft; ventral aedeagal processes being separately articulated and densely clothed with microtrichia; and pair of slender ventral spines on segment X extending basad.</p></tp:treatment-sec><tp:treatment-sec sec-type="Distribution"><title>Distribution.</title><p>China: Fujian (<xref ref-type="bibr" rid="B11">Li 1995</xref>) and Taiwan [<bold>new record</bold>].</p></tp:treatment-sec><tp:treatment-sec sec-type="Material examined"><title>Material examined.</title><p>Taiwan: male, Nantou Hsien, Tungpu, 1200m, 18–21.x.1982, K. C. Chou &amp; S. C. Lin, TARI; male, Nantou Hsien, Sungkang, 2100m, XI.1985, Malaise trap, K. S. Lin, TARI.</p></tp:treatment-sec><tp:treatment-sec><!--Section generated to contain objects referenced in tp:taxon-treatment.--><fig id="F6" position="float" orientation="portrait"><label>Figure 37–42.</label><caption><p>Male genitalia of <italic><tp:taxon-name>Signoretia</tp:taxon-name></italic>. <bold>37–39</bold> <italic><tp:taxon-name>Signoretia malaya</tp:taxon-name></italic>. <bold>37</bold> genital capsule, lateral view <bold>38</bold> connective, styles, and aedeagus, dorsal view <bold>39</bold> connective, styles, and aedeagus, lateral view <bold>40–42</bold> <italic><tp:taxon-name>Signoretia yangli</tp:taxon-name></italic> <bold>40</bold> connective and styles, dorsal view <bold>41</bold> style, lateral view <bold>42</bold> aedeagus, lateral view.</p></caption><graphic xmlns:xlink="http://www.w3.org/1999/xlink" xlink:href="ZooKeys-319-303-g006.jpg" position="float" orientation="portrait" xlink:type="simple"/></fig></tp:treatment-sec><ref-list><ref id="B11"><mixed-citation xmlns:xlink="http://www.w3.org/1999/xlink" xlink:type="simple"><person-group><name name-style="western"><surname>Li</surname><given-names>ZZ</given-names></name></person-group> (<year>1995</year>) <article-title>A new species of <italic>Signoretia</italic> (Homoptera: Evacanthinae) from Fujian, China.</article-title><source>Entomotaxonomia</source><volume>17</volume>: <fpage>6</fpage>-<lpage>8</lpage>.</mixed-citation></ref></ref-list></tp:taxon-treatment>
