# Supplementary material for: The unusual Afrotropical and Oriental leafhopper subfamily Signoretiinae (Hemiptera, Cicadellidae): taxonomic notes, new distributional records, and description of two new Signoretia species
Source: Zookeys. 2013 Jul 30;(319):303–23. doi: 10.3897/zookeys.319.4326 (PMC3764529; doi:10.3897/zookeys.319.4326)
Supplement: XML Treatment for Signoretia [file zookeys.319.4326-treatment19.xml]

<!DOCTYPE tp:taxon-treatment
  PUBLIC "-//TaxonX//DTD Taxonomic Treatment Publishing DTD v0 20100105//EN" "tax-treatment-NSO.dtd">
<tp:taxon-treatment xmlns:tp="http://www.plazi.org/taxpub"><tp:treatment-meta><mixed-citation publication-type="journal"><person-group><name><surname>Takiya</surname><given-names>Daniela M.</given-names></name><name><surname>Dietrich</surname><given-names>Christopher H.</given-names></name><name><surname>Viraktamath</surname><given-names>Chandra A.</given-names></name></person-group><article-title>The unusual Afrotropical and Oriental leafhopper subfamily Signoretiinae (Hemiptera, Cicadellidae): taxonomic notes, new distributional records, and description of two new
                    <italic>Signoretia</italic> species</article-title><source>Zookeys</source><day>30</day><month>7</month><year>2013</year><volume>2013</volume><issue>319</issue><fpage>303</fpage><lpage>323</lpage><pub-id pub-id-type="doi">10.3897/zookeys.319.4326</pub-id></mixed-citation></tp:treatment-meta><tp:nomenclature><tp:taxon-name>
                        <tp:taxon-name-part taxon-name-part-type="genus">Signoretia</tp:taxon-name-part>
                    </tp:taxon-name><tp:taxon-status xmlns:xlink="http://www.w3.org/1999/xlink" xlink:type="simple">spp.</tp:taxon-status></tp:nomenclature><tp:treatment-sec sec-type="Material examined"><title>Material examined.</title><p>Malaysia: female, Sabah, 1km S. Kundasang, 1530m, 11 IX 1983, G. F. Hevel &amp; W. E. Steiner, USNM. Nigeria: female, Kaduna, Kagoro forest, 29–30 VIII 1973, R. Linnavuori, AMNH [This specimen is similar in external morphology and coloration with the type specimen of <italic><tp:taxon-name>Signoretia astraea</tp:taxon-name></italic> imaged by the AMNH]. Philippines: Mindanao, Davao, Santa Cruz, Badiang, 2000ft, 10 XII 1946, M. Celeston, FMNH. Vietnam [<bold>new genus record</bold>]: female, Thua Thien-Hue: Bach Ma Natl. Pk., edge of stream, ca. 1km along Five Lakes trail 4–16 VI 2000 B. Hubley, Malaise trap, 1200m, subtropical evergreen forest, <named-content xmlns:xlink="http://www.w3.org/1999/xlink" content-type="dwc:verbatimCoordinates" xlink:type="simple">16°11'20.1"N, 107°51'08.5"E</named-content>, DNA voucher PR173, ROM. Zambia [<bold>new genus record</bold>]: female, Northwestern Province, ~15 km N Mwinilunga Lwakera National Forest, <named-content xmlns:xlink="http://www.w3.org/1999/xlink" content-type="dwc:verbatimCoordinates" xlink:type="simple">11°34'28.2"S, 24°23'40.1"E</named-content>, 1445m, 5 XI 2007, Hg-vapor light, J. N. Zahniser, INHS.</p></tp:treatment-sec></tp:taxon-treatment>
